# Supplementary material for: Single-cell sequencing of PBMC characterizes the altered transcriptomic landscape of classical monocytes in BNT162b2-induced myocarditis
Source: Front Immunol. 2022 Sep 26;13:979188. doi: 10.3389/fimmu.2022.979188 (PMC9549039; doi:10.3389/fimmu.2022.979188)
Supplement: Supplementary file 2 [file Table_1.xlsx]

## Sheet: Donor Information
	Donor Information
	SRR18209602, SRR18209603, SRR18592869
	Donor (n=1)	Age	Sex	Race	Treatment
	BNT162b2-Myocarditis	52	Male	Asian	Carvedilol 3.125mg bid
	Early recovery
	Late recovery
	GSM5238943							(Unit : n)
	Donors	Age			Sex		Race
		20-29	30-39	50-59	Female	Male	Asian	White
	Day7(n =6)	2	3	1	3	3	3	3
	Day21 (n=6)	-	4	1	3	3	3	3
	GSE150728													(Unit : n)
	Donors	Age						Sex		Race				Azithromycin
		20-29	30-39	40-49	50-59	60-69	>80	Female	Male	Asian	Black of African American	Hispanic/Latino	White
	Healthy (n =6)	1	2	3	0	0	0	2	5	1	0	0	3	0
	COVID-19 (n=7)	1	2	1	1	1	1	0	7	2	1	2	2	3
	GSE167029			(Unit : n)
	Donors	Age		IVIG
		pediatric	adult	0
	Healthy (n =9)	5	4	0
	CoV2_MYO (n =6)	6	0	100
	Kawasaki (n=3)	3	0	100
