# Supplementary material for: Single-cell sequencing of PBMC characterizes the altered transcriptomic landscape of classical monocytes in BNT162b2-induced myocarditis
Source: Front Immunol. 2022 Sep 26;13:979188. doi: 10.3389/fimmu.2022.979188 (PMC9549039; doi:10.3389/fimmu.2022.979188)
Supplement: Supplementary file 3 [file Table_2.xlsx]

## Sheet: BNT162b2-MyoC
; Name	BNT162b2-MyoC
; Species and nomenclature	Homo sapiens, HGNC symbols
; Motif collection	10K (9713 PWMs)
; Track collection	1120 ChIP-seq tracks (ENCODE raw signals)
; Minimum NEScore	3
; Rank threshold for visualization	5000
; ROC threshold for AUC calculation (%)	0.03
; Minimum identity between orthologous genes	0
; Maximum false discovery rate (FDR) on motif similarity	0.001
; Motif rankings database	20kb centered around TSS (7 species)
; Track rankings database	20kb centered around TSS (ChIP-seq-derived)
; Number of valid nodes	221
; iRegulon version	iRegulon v1.3 (build: 2015-02-12)
# Rank	Motif id	AUC	NES	ClusterCode	Transcription factor	Target genes
1	homer-M00296	0.0661745	5.71576	M1	CEBPB,CEBPA,NFIL3,HLF,DBP	NFIL3,JDP2,PER1,SLC24A4,CEBPB,KLF10,ATP6V1B2,KLHL8,ABHD5,EIF4A1,TRIB1,ATP6V0C,MKNK2,CELF2,PDXK,CD1D,IRS2,EGR1,RXRA,SNX27,ACSL1,FAM49A,HMGB2
2	taipale-NRTTACRTAAYN-TEF-FL	0.0656294	5.65206	M2	TEF,NFIL3,HLF,DBP,ATF2,HOXA13	NFIL3,JDP2,SLC24A4,KLF10,PER1,EGR1,TMEM170B,TSC22D3,MKNK2,GABARAPL2,PDXK,RNF144B,TRIB1,TNFSF13,CELF2,FAM49A,ACSL1,SNX27
3	jaspar-MF0006.1	0.0652743	5.61056	M1	CEBPA,CEBPB,NFIL3,HLF,DBP	NFIL3,JDP2,PER1,CEBPB,SLC24A4,KLF10,ATP6V1B2,TRIB1,KLHL8,ABHD5,EIF4A1,CELF2,ATP6V0C,MKNK2,PDXK,CD1D,IRS2,RXRA,EGR1,SNX27,ACSL1,FAM49A,HMGB2
4	transfac_pro-M01640	0.0628876	5.33164	M2	HLF,NFIL3,DBP,TEF,ATF2	NFIL3,JDP2,ATP6V0C,MKNK2,TMEM170B,TNFSF13,PDXK,GABARAPL2,GAS5,EGR1,CELF2,PER1,TSC22D3,ZBTB16,ABHD5,ETFB,RNF144B,SARNP,SAMSN1,LSM6,GIMAP7,ABHD2,KLF10,QPCT,TRIB1,RPL17,ALDH2,MEGF9,SKP1,KLHL8,SNHG6
5	yetfasco-2074	0.0624004	5.27469	M2	ATF2,DBP,HLF,TEF	NFIL3,JDP2,TNFSF13,PDXK,CELF2,ATP6V0C,GABARAPL2,PER1,EGR1,TSC22D3,ZBTB16,MKNK2,SARNP,TMEM170B,KLF10
6	transfac_pro-M03143	0.0603275	5.03244	M2	DBP,TEF,HLF,NFIL3,ATF2	NFIL3,JDP2,ATP6V0C,PER1,MKNK2,PDXK,SLC24A4,EGR1,TRIB1,RNF144B,CELF2,TMEM170B,ACSL1,QPCT,KLF10,GABARAPL2,SARNP,TNFSF13
7	swissregulon-NFIL3.p2	0.0594521	4.93013	M2	NFIL3,TEF,HLF,DBP,ATF2	NFIL3,JDP2,EGR1,PER1,TMEM170B,TSC22D3,FAM49A,MKNK2,RNF144B,ACSL1,TNFSF13,PDXK,KLF10,CELF2,SNX27,CD1D,SMAP2,GABARAPL2,MARVELD1,GIMAP7,ZBTB16,QPCT,RBM27,GAPT,TRIB1,KLHL8,PHC2,ABHD2,SNHG6
8	jaspar-MA0025.1	0.0594191	4.92627	M2	NFIL3,TEF,HLF,DBP,ATF2	NFIL3,JDP2,EGR1,TMEM170B,PER1,TNFSF13,PDXK,RNF144B,TSC22D3,GABARAPL2,ACSL1,FAM49A,CELF2,MKNK2,KLF10,ATP6V0C
9	yetfasco-2098	0.0591631	4.89635	M2	DBP,HLF,TEF,NFIL3,ATF2	NFIL3,JDP2,CELF2,GABARAPL2,TMEM170B,ATP6V0C,PDXK,MKNK2,PER1,TNFSF13,EGR1,QPCT,ACSL1,ABHD2,IGF2R,SARNP
10	taipale-NRTTACGTAAYN-DBP-full	0.0588988	4.86547	M2	DBP,TEF,HLF,NFIL3,ATF2,HOXA13	NFIL3,JDP2,EGR1,PER1,SLC24A4,MKNK2,RNF144B,GABARAPL2,PDXK,TMEM170B,TNFSF13,TRIB1,ACSL1,TSC22D3,ATP6V0C,KLF10
11	taipale-NRTTACGTAAYN-HLF-full	0.0584364	4.81142	M2	HLF,NFIL3,TEF,DBP,ATF2,HOXA13	NFIL3,JDP2,SLC24A4,PER1,MKNK2,EGR1,KLF10,RNF144B,GABARAPL2,TMEM170B,PDXK,TSC22D3,TRIB1,ATP6V0C,SNX27,TNFSF13,ACSL1,CELF2,ABHD5,QPCT,KLHL8,SARNP,FAM49A,ZBTB16,EIF4A1,ABHD2,CCND3,PDK4,TMBIM4,LSM6,IGF2R,RPL17,AZI2,REEP5,CD1D,IL13RA1,ALDH2,CANX,BASP1,GIMAP7,SMAP2,HIST1H1E,GNAQ,ATP6V1B2,GCA,SSH2,ETFB,SNX17,SH3BP5,SKP1,SORL1,MEGF9,MARVELD1,IRAK3,GIMAP1,TLR4,RBM27,CEBPB,MAP3K8
12	yetfasco-1519	0.05785	4.7429	M2	HLF,TEF,DBP,NFIL3,ATF2	JDP2,KLF10,TSC22D3,CELF2,EGR1,NFIL3,PDXK,GABARAPL2,PER1,TMEM170B,MKNK2
13	homer-M01473	0.0577344	4.72938	M2	DBP,TEF,HLF,ATF2,NFIL3	JDP2,NFIL3,CELF2,PDXK,TNFSF13,ATP6V0C,EGR1,TRIB1,GABARAPL2,MKNK2,TSC22D3,TMEM170B,PER1,ACSL1,KLF10,CD1D,ZBTB16,FAM49A,QPCT
14	yetfasco-1811	0.0576105	4.71491	M3		IER3,TMBIM4,CELF2,LSM6,CD302,MEGF9,THBS1,ACSL1,RNF144B,CD1D,NDUFC2,SMAP2,GNAQ,PSMA1,ATP1B3,REEP5,IGF2R,SORL1
15	yetfasco-1345	0.0571068	4.65603	M2	HLF,DBP,TEF,NFIL3	JDP2,NFIL3,TMEM170B,PDXK,TNFSF13,EGR1,GABARAPL2,CELF2,TRIB1,ATP6V0C,MKNK2,TSC22D3,CD1D,LSM6,PER1,ABHD2,FAM49A,AZI2,RBM23
16	yetfasco-1408	0.056826	4.62322	M2	HLF,DBP,TEF,NFIL3,ATF2	NFIL3,JDP2,PDXK,CELF2,TMEM170B,TNFSF13,EGR1,ATP6V0C,GABARAPL2,TRIB1,KLF10,AZI2,CD1D,ABHD2,TSC22D3,PER1,MKNK2
17	yetfasco-1445	0.0565287	4.58847	M4	JUN,BACH2,FOSL2,JUNB,SPI1,FOS,JUND,BATF,FOSL1,BACH1,NFE2,FOSB,ARNT,SRF	IL13RA1,GIMAP7,JDP2,UPP1,ETS2,BLOC1S1,MRPL23,SSH2,NFIL3,ETFB,FAM49A,IFI30,ABHD2,CELF2
18	jaspar-PF0026.1	0.0565039	4.58558	M2	HOXA13,HLF,DBP,TEF	JDP2,NFIL3,TNFSF13,EGR1,TSC22D3,GABARAPL2,PDXK,MKNK2,TRIB1,ZBTB16,FAM49A,CELF2,CD1D,TMEM170B,ACSL1
19	transfac_public-M00228	0.056124	4.54118	M2	TEF,HLF,DBP,ATF2,NFIL3	NFIL3,JDP2,PER1,ATP6V0C,PDXK,TMEM170B,EGR1,MKNK2,TRIB1,GABARAPL2,SARNP,TNFSF13,TSC22D3,KLHL8,KLF10,CELF2,LSM6,ACSL1,RNF144B,CEBPB,CD1D
20	stark-TTAYGTAA	0.0558597	4.51029	M2	HLF,NFIL3,TEF,DBP,ATF2	JDP2,NFIL3,TRIB1,TNFSF13,EGR1,PDXK,CELF2,GABARAPL2,TSC22D3,MKNK2,KLF10,TMEM170B
21	transfac_pro-M02434	0.0548522	4.39255	M5	NFYA,NFYB,POLE4,HOXC8,HOXB8,HOXD8	HMGB2,PER1,RBM4,MKNK2,LAPTM4A,PDK4,RBM23,UBE2F,MEGF9,ARL6IP1,KLF10,CD1D,GCA
22	homer-M01858	0.0547366	4.37903	M5	NFYA,NFYB,POLE4,HOXC8,HOXB8,HOXD8	HMGB2,PER1,MKNK2,RBM4,PDK4,LAPTM4A,MEGF9,RBM23,UBE2F,ARL6IP1,KLF10
23	transfac_pro-M01772	0.0543072	4.32885	M1	CEBPE,CEBPB,CEBPD,CEBPG,CRX,TBP,CEBPA,HLF,NFIL3,DBP	NFIL3,ATP6V1B2,ABHD5,TRIB1,PER1,JDP2,EIF4A1,SLC24A4,ACSL1,QPCT,CEBPB,SSH2,CD1D,PDXK,ATP6V0C,PDK4,MKNK2,IRS2,GCA,KLHL8,CPT1A,KLF10,SORL1,CCR2,SNX27,HMGB2,MEGF9,CELF2,CD302,TSC22D3,EIF4EBP2,RBM27,RPL17,CRISPLD2,SAMSN1,AZI2,TMEM170B,SMAP2,LSM6,HIST1H1E,ZBTB16,SARNP,MAP3K8,SNHG6,ATP6V0E1,RNF144B
24	jaspar-CN0099.1	0.054109	4.30568	M6	NFATC2,JUN,FOS,STAT1	UPP1,GAS5,GNAQ,RXRA,NME1,PHC2,PLIN2,EGR1,SAP30,RNF144B,RPL36A,QPCT,NFIL3,GIMAP7,FAM49A,MRPL23,PSMA6
25	taipale-NRTTACGTAAYN-DBP-DBD	0.0538447	4.2748	M2	DBP,TEF,HLF,NFIL3,ATF2	NFIL3,JDP2,PER1,EGR1,MKNK2,PDXK,SLC24A4,TRIB1,RNF144B,ATP6V0C,GABARAPL2,ACSL1,TMEM170B,TNFSF13,TSC22D3
26	flyfactorsurvey-vri_SANGER_5_FBgn0016076	0.0535309	4.23812	M2	NFIL3,HLF,TEF,DBP,ATF2	NFIL3,JDP2,PER1,ATP6V0C,PDXK,MKNK2,TMEM170B,RNF144B,KLHL8,ABHD5,TRIB1,TSC22D3,EGR1,SLC24A4,ACSL1,CEBPB,CELF2,GIMAP7,RXRA,CD1D,ABHD2,SNX27,QPCT,HIST1H1E,BASP1,MAP3K8,PDK4
27	factorbook-CEBPB	0.053151	4.19373	M1	CEBPB,CEBPE,CEBPG,CEBPA,CEBPD,ATF4,DDIT3,NFIL3	NFIL3,EIF4A1,SLC24A4,ATP6V1B2,CEBPB,PER1,TRIB1,MKNK2,SORL1,SH3BP5,JDP2,RXRA,GCA,ANKHD1,SMAP2,KLHL8,AGFG1,PDXK,SSH2,ZBTB16,ATP6V0E1,CD302,GADD45B,RASSF2,SAMSN1,MAP3K8
28	transfac_public-M00045	0.0530601	4.18311	M2	NFIL3,TEF,HLF,DBP,ATF2	NFIL3,JDP2,GABARAPL2,EGR1,TMEM170B,TNFSF13,PER1,MKNK2,ACSL1,RNF144B,TSC22D3,QPCT,KLHL8,PDXK
29	yetfasco-409	0.0527876	4.15126	M2	HLF,DBP,TEF,NFIL3,ATF2,HOXA13	JDP2,NFIL3,TRIB1,TNFSF13,PDXK,EGR1,CELF2,TSC22D3,GABARAPL2,MKNK2,TMEM170B,ATP6V0C
30	yetfasco-577	0.0527546	4.1474	M2	DBP,HLF,ATF2,NFIL3,TEF	JDP2,NFIL3,CELF2,ATP6V0C,PDXK,PER1,MKNK2,ETFB,TMEM170B,TSC22D3,KLF10,GAS5,TNFSF13,ZBTB16
31	yetfasco-1496	0.0525729	4.12617	M2	NFIL3,TEF,HLF,DBP,ATF2	NFIL3,JDP2,TRIB1,PDXK,KLF10,CELF2,PER1,TSC22D3,MKNK2,TMEM170B,ATP6V0C,EGR1,TNFSF13
32	jaspar-MA0284.1	0.0525068	4.11844	M2	DBP,HLF,ATF2,NFIL3,TEF	JDP2,NFIL3,CELF2,ATP6V0C,PDXK,PER1,MKNK2,ETFB,TMEM170B,TSC22D3,KLF10,GAS5,TNFSF13,ZBTB16
33	taipale-NTTRCGCAAY-Cebpb-DBD	0.0521104	4.07212	M1	CEBPD,CEBPB,CEBPE,CEBPG	NFIL3,ATP6V1B2,PER1,EIF4A1,TRIB1,ABHD5,SLC24A4,ACSL1,SORL1,JDP2,CPT1A
34	taipale-NTTRCGCAAY-CEBPB-full	0.0521022	4.07115	M1	CEBPB,CEBPG,CEBPD,CEBPE	ATP6V1B2,NFIL3,PER1,EIF4A1,ABHD5,TRIB1,SLC24A4,ACSL1,JDP2,SORL1,CPT1A,MKNK2,PDXK,EIF4EBP2,SMAP2,CD1D,CANX,PDK4,HMGB2,KLHL8,SDHD,ANKHD1,GCA,CRISPLD2,NDUFB8,KLF10,MAP3K8,CEBPB,QPCT,PHC2,SNX27,RNF144B,CD302,TNFSF13,SARNP,HIST1H1E,ATP6V0E1,CCR2,IER3,RBM27,SSH2,SAMSN1,GIMAP1,C20orf27,AZI2,RPL17,RBM23,REEP5,LSM6,RASSF2
35	yetfasco-1537	0.0520857	4.06922	M5	NFYC,POLE4,NFYA,NFYB	HMGB2,PER1,PDK4,MEGF9,RBM4,GCA,C20orf27,UBE2F,JDP2,SMAP2,MKNK2,KLF10,RBM23,MDM2,HIST1H1E
36	transfac_public-M00040	0.0507148	3.90901	M2	ATF2,DBP,TEF,HLF,NFIL3	ATP6V0C,JDP2,NFIL3,CELF2,PDXK,TRIB1,TNFSF13,PER1,EGR1,MKNK2,GAS5,SARNP,CEBPB,CD1D,GABARAPL2,MAT2A,SNHG6,IFNGR1,GIMAP7,TSC22D3,ACSL1,RNF144B,ABHD2,ZBTB16,TMEM170B,SORL1,QPCT,KLF10,RPL17,MRPL23,RBM23
37	yetfasco-731	0.05069	3.90611	M2	TEF,NFIL3,HLF,DBP	NFIL3,JDP2,GABARAPL2,CELF2,QPCT,KLF10,MKNK2,TSC22D3,TMEM170B,CD1D
38	taipale-NRTTACGTAAYN-Dbp-DBD	0.0505826	3.89357	M2	DBP,TEF,HLF,NFIL3,ATF2	JDP2,NFIL3,PER1,MKNK2,EGR1,TRIB1,PDXK,RNF144B,ACSL1,GABARAPL2,SLC24A4,ATP6V0C,TMEM170B,TSC22D3,TNFSF13,QPCT,CELF2
39	tfdimers-MD00313	0.0505413	3.88874	M7	ING4,NFATC4	ETS2,IL13RA1,SMAP2,MAP3K8,RASSF2,SORL1,GNAQ,RNF144B,IER5L,HIPK2,CELF2,CRISPLD2,TLR4,GCA,CPT1A
40	taipale-NRTTACRTAAYN-TEF-DBD	0.0505331	3.88777	M2	TEF,DBP,HLF,NFIL3,ATF2,HOXA13	JDP2,NFIL3,PER1,MKNK2,EGR1,RNF144B,TRIB1,PDXK,SLC24A4,ACSL1,GABARAPL2,KLHL8,TMEM170B,TSC22D3,QPCT,GNAQ,CELF2,TNFSF13,SNX27,ZBTB16,SMAP2,GIMAP7,ABHD5,PDK4,HIST1H1E,ABHD2,SH3BP5,ALDH2,PHC2,ATP6V0C,LSM6,MAP3K8,SKP1,C1orf162,FAM49A,CD1D,KLF10,CCND3,TMBIM4,FAM13A,IFNGR1,ETS2,TLR4,ATP6V1B2,MEGF9,SAMSN1,NLRC4,CANX,SORL1,NME1,IER3,GAPT,GCA,MARVELD1,G3BP1,IRAK3,EIF4EBP2,BASP1,HMGB2
41	yetfasco-647	0.0503101	3.86172	M8	NFYA	PER1,RBM4,RBM23,G3BP1,LAPTM4A,UBE2F,PDK4,MKNK2,HMGB2,CD1D,JDP2,EGR1,KLF10,C20orf27
42	taipale-NTTRCGCAAY-CEBPD-DBD	0.0500045	3.82601	M1	CEBPD,CEBPE,CEBPB,CEBPG	NFIL3,ATP6V1B2,PER1,EIF4A1,TRIB1,ABHD5,SLC24A4,ACSL1,CPT1A,JDP2
43	taipale-NRTTACRTAAYN-NFIL3-DBD	0.0499467	3.81925	M2	NFIL3,HLF,TEF,DBP,ATF2,CEBPB	NFIL3,JDP2,SLC24A4,MKNK2,PER1,KLF10,ATP6V0C,TMEM170B,EGR1,RNF144B,TRIB1,QPCT,GABARAPL2,PDXK,SARNP,KLHL8,TSC22D3,EIF4A1,TMBIM4,ACSL1,ABHD5,CEBPB,IGF2R,SNX17,CELF2,TNFSF13,GNAQ,SNX27,REEP5,IL13RA1,SH3BP5,SMAP2,ATP6V1B2,HEXA,ABHD2,CANX,GIMAP7,PDK4,CD1D
44	yetfasco-2092	0.0499054	3.81442	M2	ATF2,DBP,TEF	NFIL3,CELF2,ATP6V0C,PER1,QPCT,MKNK2,JDP2,SARNP,GABARAPL2,TRIB1,RNF144B,ACSL1,PDXK,TMEM170B
45	yetfasco-1609	0.0496164	3.78064	M2	ATF2,DBP,NFIL3,TEF,HLF	NFIL3,JDP2,KLF10,PER1,PDXK,CELF2,GABARAPL2,ATP6V0C,TMEM170B,CEBPB,ZBTB16,TRIB1,TNFSF13,TSC22D3,MKNK2,RPL17,ETFB,GAS5,FAM49A,GIMAP8,ABHD2,CLEC4E,SAMSN1,BASP1,GNAQ,RBM27,GIMAP1,MRPL23,CD1D,QPCT,GAPT,IFNGR1,SNX27,KLHL8,LSM6,EGR1,PSMA1,ACSL1,SARNP,GIMAP7,COMMD7,PSMA6,MARVELD1
46	jaspar-MA0316.1	0.0494017	3.75555	M5	NFYC,POLE4,NFYA,NFYB	HMGB2,PER1,PDK4,RBM4,MEGF9,UBE2F,C20orf27,GCA,JDP2,SMAP2,RBM23,HIST1H1E,MDM2,MKNK2,KLF10
47	homer-M00019	0.0492365	3.73625	M1	CEBPE,CEBPG,CEBPB,CEBPD	ATP6V1B2,EIF4A1,TRIB1,NFIL3,ABHD5,PER1,SORL1,EIF4EBP2,SLC24A4,CEBPB,GCA,QPCT
48	taipale-TTACGTAA-GMEB2-DBD	0.049187	3.73046	M2	GMEB2,GMEB1	ATP6V0C,CELF2,MAT2A,PDXK,TRIB1,NFIL3,RBM23,PER1,EGR1,CD1D,CEBPB,GAS5,SARNP,GIMAP7,RNF144B,TNFSF13,RPL17,TMEM50A,MRPL23,IFNGR1,C18orf32,GABARAPL2,JDP2,BASP1,TMEM170B,ABHD5,GAPT,ZBTB16,ARPC1B,TMBIM4,GCA,MEGF9,ATP1B3,G3BP1,ANKHD1,SLC24A4,PHC2,AZI2,IER3,CD302,IRS2,ATP6V1B2
49	swissregulon-ATF2.p2	0.0491126	3.72177	M2	ATF2,NFIL3,TEF,HLF,DBP	JDP2,ATP6V0C,NFIL3,MKNK2,TNFSF13,EGR1,PDXK,CELF2,TSC22D3,GABARAPL2,PER1,TRIB1
50	taipale-NTTRCGCAAY-CEBPB-DBD	0.0490548	3.71501	M1	CEBPB,CEBPE,CEBPD,CEBPG	NFIL3,ATP6V1B2,PER1,EIF4A1,TRIB1,ABHD5,JDP2,SLC24A4,ACSL1,SORL1,CPT1A
51	homer-M01862	0.0490053	3.70922	M8	NFYA,NFYB,POLE3,POLE4	PER1,RBM4,RBM23,HMGB2,LAPTM4A,MKNK2,KLF10,UBE2F,CD1D,PDK4,ARL6IP1,G3BP1,JDP2,C20orf27,MEGF9,GCA
52	transfac_public-M00260	0.048931	3.70054	M2	HLF,TEF,DBP,NFIL3,ATF2	NFIL3,PER1,SLC24A4,TRIB1,JDP2,MKNK2,ATP6V0C,TMEM170B,SNX27,KLHL8,CPT1A,PDXK,QPCT,ACSL1,KLF10,RNF144B,EIF4A1,ATP6V1B2,CD1D,ABHD5,FAM49A,CELF2,REEP5,IFNGR1,IGF2R,TSC22D3,GIMAP7,GIMAP5,ABHD2,TMBIM4,PDK4,GCA,GNAQ,LSM6,PHC2,SORL1,GIMAP1,TNFSF13,EGR1,CANX,RXRA,SAP30,ETFB,SMAP2,HIST1H1E
53	homer-M01815	0.0488897	3.69571	M2	NFIL3,TEF,HLF,ATF2,DBP	JDP2,NFIL3,TNFSF13,EGR1,PDXK,CELF2,ZBTB16,MKNK2,GABARAPL2,TSC22D3,PER1,TRIB1,TMEM170B,ABHD2,SNHG6,MAP3K8
54	transfac_public-M00398	0.0486089	3.6629	M2	DBP,TEF,HLF,NFIL3,ATF2	NFIL3,ATP6V0C,PER1,JDP2,TNFSF13,CELF2,PDXK,MKNK2,TRIB1,SARNP,RNF144B,SLC24A4,ACSL1,CD1D,EGR1,QPCT,CEBPB,IFNGR1,KLF10,KLHL8,MAP3K8,SNX27,HMGB2,CPT1A,SORL1,ABHD5,BASP1,IER3,PDK4,TMEM170B,GABARAPL2,IGF2R,GCA,TLR4,RPL17,MAT2A,SMAP2,EIF4A1,LSM6,SH3BP5,SKP1,CCND3,IL13RA1
55	taipale-NTTRCGCAAY-CEBPE-DBD	0.048485	3.64842	M1	CEBPE,CEBPB,CEBPD,CEBPG	NFIL3,ATP6V1B2,PER1,EIF4A1,ABHD5,TRIB1,JDP2,SLC24A4,SORL1,ACSL1,CPT1A,PDK4,PDXK,MKNK2,QPCT
56	homer-M00537	0.0480803	3.60113	M2	HLF,TEF,DBP,NFIL3,ATF2	NFIL3,JDP2,PER1,MAT2A,ATP6V0C,TRIB1,ABHD5,RXRA,PDXK,ACSL1,MKNK2,TSC22D3
57	yetfasco-688	0.0479895	3.59051	M2	HLF,NFIL3,ATF2	JDP2,NFIL3,TNFSF13,TSC22D3,GABARAPL2,MKNK2,PDXK,TRIB1,CELF2,ZBTB16,EGR1,TMEM170B,KLF10
58	yetfasco-695	0.0478987	3.57989	M5	NFYA,NFYB,POLE4,HOXC8,HOXB8,HOXD8	HMGB2,RBM4,PER1,MKNK2,LAPTM4A,PDK4,RBM23,UBE2F,MEGF9,JDP2,KLF10,CD1D,SORL1,GCA,G3BP1,ECH1
59	yetfasco-1929	0.0478078	3.56928	M9		BCKDHA,SMAP2,NFIL3,QPCT,RPL17,IRS2,PHC2,IL13RA1,FAM49A,ARPC1A,SRSF7,LSM6,RAB5C,ZBTB16,SAMSN1,AZI2,SORL1,PSMA1,CCR2,CRISPLD2,IER3,SKP1,ABHD5,MAP3K8,TRIB1,TMEM170B,SSH2,CD1D,SLA,GNAQ,GABARAPL2,CCND3,CEBPB,BASP1,GIMAP7,CELF2,HIPK2,KLHL8,C20orf27,CPT1A,PDK4,ARPC1B,IFNGR1,AGFG1
60	transfac_public-M00185	0.0476344	3.54901	M8	NFYC,NFYA,NFYB,HNF1B,HNF1A,POLE3	PER1,RBM23,RBM4,G3BP1,HMGB2,IER5L,MEGF9,PDK4,NDUFA11,C20orf27,GCA,SARNP,ABHD2,JDP2,EIF4A1,TRIB1,CD1D
61	flyfactorsurvey-disco-r-F1-2_SOLEXA_FBgn0042650	0.0475766	3.54225	M10	BNC1,BNC2	MRPL23,NFIL3,CELF2,ETS2,MEGF9,ABHD2,GAPT,SMAP2,TMEM170B,ARPC1B,CRISPLD2
62	yetfasco-1562	0.047461	3.52874	M11		ANKHD1,CRISPLD2,ZBTB16,RBM23,TMEM167A,CELF2,C20orf27,IGF2R,ATP6V0C,CD1D,MRPL23,MEGF9
63	transfac_pro-M03145	0.0474444	3.52681	M12	HES5,HEY1,HEY2,BHLHE41,HES7,BHLHE40,HES4,HES2	IGF2R,MRPL23,RNASEK,BLOC1S1,IER3,PER1,CPT1A,C20orf27,G3BP1,GABARAPL2,SMAP2,CD1D,SRSF7,NFIL3,JDP2,RPL17,ABHD2,KLHL8,NME2,HEXA,ABHD5,EIF4EBP2,AGFG1,CANX,RASSF2,MDM2,UPP1,RBM23,EGR1,SKP1,LSM6,PSMA1,UBE2F,ARPC1B,SARNP,ANKHD1,RAB3D,QPCT,SNX27,RNF144B,IRS2,ARPC1A,HMGB2,PHC2,ATP6V0E1,NDUFB8
64	swissregulon-HIF1A.p2	0.0473784	3.51909	M12	HIF1A,ARNT	PER1,GAS5,PDXK,ATP1B3,NFIL3,MRPL23,ABHD2,IMPA2
65	yetfasco-1452	0.0465856	3.42643	M2	HLF,TEF,NFIL3,DBP,ATF2	NFIL3,JDP2,TRIB1,KLF10,CELF2,PDXK,PER1
66	taipale-TTACGYAM-GMEB2-DBD	0.0465278	3.41968	M2	GMEB2	ATP6V0C,MAT2A,NFIL3,TNFSF13,PDXK,CELF2,IGF2R,MRPL23,TRIB1,EGR1,CD1D,RNF144B,C18orf32,SRSF7,IRS2,ABHD5,RPL17,GIMAP7,BLOC1S1,PHC2,GAS5,LAPTM4A,HMGB2,IFNGR1,ZBTB16,JDP2,IMPA2,PER1,EEF1G,MAP3K8,ACSL1,IER3,CEBPB,TMEM170B,ARPC1B,CD302,TMEM50A,SORL1,AZI2,GABARAPL2,BASP1,RBM23,SAP30,ABHD2,G3BP1,TRAPPC5,GAPT,SMAP2,GNAQ,USP10,GCA,IL13RA1,CPT1A,LSM6,TLR4,TSC22D3,AGFG1
67	transfac_pro-M03158	0.0464782	3.41389	M2		NFIL3,CELF2,ABHD2,GNAQ,KLHL8,ATP6V0C,MAP3K8,JDP2,CD1D,RXRA
68	yetfasco-1913	0.0464782	3.41389	M13		ATP6V1B2,NFIL3,ABHD2,CELF2,JDP2,GIMAP7,LSM6,IRS2,CD1D,SMAP2
69	yetfasco-1466	0.0462552	3.38783	M14		MEGF9,ATP6V0C,NFIL3,PER1,CELF2,RBM23,NME2,ANKHD1,GIMAP7
70	transfac_pro-M03123	0.0462305	3.38493	M12	ARNT,SREBF2,MAX,MYC,USF1,TFEB,MLX,TFEC,SREBF1,MLXIPL,BHLHE41,TFE3,ATF3,USF2,BHLHE40,ARNTL,HELT	RNASEK,IGF2R,ANKHD1,BLOC1S1,SLC24A4,IRS2,RXRA,PER1,UBE2V1,RNF144B,ATP6V1B2,THBS1
71	taipale-NRTTACGTAAYN-Hlf-DBD	0.0462222	3.38397	M2	DBP,TEF,HLF,NFIL3,ATF2	NFIL3,JDP2,PER1,MKNK2,CELF2,PDXK,RNF144B,TRIB1,EGR1,ACSL1,TMEM170B,KLHL8,QPCT,SMAP2,TSC22D3,MAP3K8,SNX27,GIMAP7,GABARAPL2,GNAQ,LSM6,SH3BP5,GAPT,PHC2,CD1D,SLC24A4,ABHD2,C1orf162,IFNGR1,SKP1,GCA,HIST1H1E,SAMSN1,TNFSF13,CCND3,ETS2,ABHD5,BASP1,MAT2A,RBM27,MEGF9,FAM49A,TLR4,IER3,IRS2,MARVELD1,ZBTB16,ATP6V0C,NLRC4,IRAK3,NME1,RPL17,TOMM5,ALDH2,FAM13A,G3BP1
72	flyfactorsurvey-Xrp1_CG6272_SANGER_5_FBgn0261113	0.0462139	3.383	M1	CEBPG,CEBPB,CEBPE,CEBPD,TBP	NFIL3,EIF4A1,TRIB1,ATP6V1B2,JDP2,SORL1,CPT1A,MKNK2,ABHD5,SLC24A4,ACSL1,SMAP2,QPCT,PER1,ABHD2,TMBIM4,ANKHD1,RBM27,PHC2,NDUFB8,RASSF2,SH3BP5,KLHL8
73	homer-M01748	0.0459084	3.34729	M2		JDP2,NFIL3,TNFSF13,GABARAPL2,TSC22D3,PDXK,CELF2,MKNK2,ALDH2,LSM6,ZBTB16,AZI2,TMEM170B,KLF10,SNX27,FAM13A,EGR1,GCA,ATP6V0C,TMEM50A,ABHD2,TRIB1,ABHD5,GIMAP7,ARPC1A,CD1D,SMAP2,PER1,RBM27,SKP1,ATP1B3,QPCT,MRPL23,BASP1,ETS2,IER3,KLHL8,HIPK2,PHC2,TNFSF12,SORL1,CLEC4E,MEGF9,ETFB,ACSL1,SARNP,RPL17,ATP6V1B2,RNF144B,PSMA1,NDUFB8,CANX,ACAA2,CRISPLD2
74	yetfasco-1978	0.0456606	3.31834	M15		CANX,SRSF7,GNAQ,ABHD2,RPL17,TNFSF12,QPCT,CELF2
75	jaspar-PF0155.1	0.0455285	3.3029	M9		FAM13A,LSM6,SORL1,RXRA,KLHL8,BASP1,MRPL23,ABHD5,MEGF9,GNAQ,CD1D,RPL17,TRIB1,IFNGR1
76	homer-M00590	0.0453964	3.28745	M16		RPL17,LSM6,ANKHD1,GABARAPL2,NFIL3,CCR2,CELF2,RXRA,PSMA1,PHC2,ETFB,RNF144B,AGFG1,FAM13A,ACSL1,EIF4EBP2,MEGF9,C20orf27,CD1D,SMAP2,SYNC,TMEM170B,MRPL23,TSC22D3,MARVELD1,ATP6V1B2,IL13RA1
77	yetfasco-73	0.0451982	3.26429	M2	DBP,ATF2,TEF,HLF	CELF2,PDXK,TNFSF13,JDP2,NFIL3,EGR1,MKNK2,ATP6V0C,MAT2A,TRIB1,CD1D,ABHD2,SNHG6,RNF144B,PER1,GABARAPL2,TSC22D3,ACSL1,CEBPB,ZBTB16,MRPL23,TMEM170B,PHC2,BASP1,AZI2,SARNP
78	elemento-AACGTGA	0.0451321	3.25657	M17		KLF10,RBM27,GIMAP7,IGF2R,THBS1,NDUFB8,CELF2,SORL1
79	encode-UW.Motif.0633	0.0450495	3.24692	M10		SMAP2,CELF2,LSM6,RXRA,CD1D,PER1,QPCT,IGF2R,RBM23,NFIL3,HIST1H1E,ABHD2,SNX27
80	yetfasco-912	0.0450495	3.24692	M2	TEF,NFIL3,ATF2,HLF,DBP,CRX	NFIL3,JDP2,PER1,KLF10,CELF2,MKNK2,TMEM170B,ZBTB16,RBM27,TRIB1,PDXK,TSC22D3,ATP6V0C,GABARAPL2,MARVELD1,GIMAP7,CD1D,ACSL1,RPL17,FAM49A,BASP1,SMAP2,KLHL8,RNF144B,PSMA1,SH3BP5,ETFB,IL13RA1,SORL1,ABHD2,CLEC4E
81	flyfactorsurvey-gt_NAR_FBgn0001150	0.0449587	3.2363	M2	DBP,TEF,HLF,ATF2,NFIL3	NFIL3,ATP6V0C,PER1,JDP2,PDXK,TSC22D3,TRIB1,SLC24A4,MAT2A,TMEM170B,BASP1,MKNK2,CEBPB,LSM6,CELF2,ABHD5,ABHD2,QPCT,MAP3K8,KLHL8,SARNP
82	jaspar-MA0102.2	0.0447357	3.21024	M1	CEBPB,CEBPA,CEBPE,CEBPD	NFIL3,ATP6V1B2,EIF4A1,TRIB1,ABHD5,PDK4,GCA,PER1,HIST1H1E,RXRA,JDP2,CD1D,CANX,IRS2,KLHL8,CD302,ACSL1,LSM6,QPCT,CEBPB,ABHD2,SNX27,GIMAP7
83	flyfactorsurvey-h_NAR_FBgn0001168	0.0444632	3.17839	M12	HES2,HES1,HES4,HES5,HEY2,HEY1,HES7,BHLHE41,BHLHE40	IGF2R,MRPL23,RNASEK,BLOC1S1,IER3,CPT1A,PER1,C20orf27,SMAP2,GABARAPL2,CD1D,JDP2,CANX,G3BP1,NFIL3,NME2,RPL17,EIF4EBP2,KLHL8,HEXA,MDM2,ABHD5,PSMA1,RBM23,RASSF2,UPP1,RAB3D,AGFG1,ABHD2,NDUFB8,SKP1,ARPC1B,IRS2,ANKHD1
84	jaspar-PB0071.1	0.0444466	3.17646	M15	SOX4,NANOG,SMAD1,SOX2,QSOX1,SOX9,THRA,RARA,THRB,PDX1,RARB,SRY,POU3F1,FOXA1,VDR,TCF7L1,AP3B1,CDX2,SOX30,SOX7	SAP30,CELF2,BASP1,PHC2,TRIB1,IER5L,BLOC1S1,HIPK2,SH3BP5,CD1D,C20orf27,MEGF9,GNAQ,MAT2A,GIMAP7,UBE2F,NFIL3,GCA,MDM2,UPP1,IL13RA1,ATP6V0E1,LAPTM4A,ETS2,GIMAP8,GABARAPL2,CRISPLD2,FAM49A,RXRA,ABHD2,TNFSF12,RPL17,GIMAP4,KLF10,CLEC4E,ANKHD1,PDXK,MAP3K8,IRS2,HIST1H1E
85	homer-M00123	0.0442154	3.14944	M18	RELA,NFKB2,REL,NFKB1,BCL3,OVOL2,STAT6,EBF1	RASSF2,SSH2,MAP3K8,G3BP1,IL13RA1,SMAP2,PSMA6,C1orf162,ANKHD1,PHC2,SAMSN1,CELF2,HMGB2,AGFG1,GCA,GIMAP5,IER3,RPL17,ATP6V1B2,LSM6,EGR1,CLEC4E,CD1D,HIPK2,IGF2R
86	jaspar-PF0070.1	0.0441163	3.13786	M11		RBM23,SORL1,ANKHD1,EGR1,NFIL3,TRIB1,IGF2R,GAS5
87	transfac_pro-M01628	0.0440833	3.13399	M2		ATP6V0C,NFIL3,CELF2,SARNP,GABARAPL2,MAT2A
88	flyfactorsurvey-Hr46_SANGER_5_FBgn0000448	0.0439016	3.11276	M19	RORB,RORC,RORA,PPARG,NR1D2,PPARD	TMEM167A,NFIL3,ETFB,CRISPLD2,CD1D,MEGF9,GABARAPL2,ARPC1B,GNAQ,RASSF2,C20orf27,NME1
89	yetfasco-1491	0.0438603	3.10794	M2	HLF,DBP,TEF	NFIL3,JDP2,TRIB1,PDXK,PER1,CELF2,MAP3K8,EIF4EBP2,RXRA,TMEM170B,CEBPB
90	yetfasco-1905	0.0438438	3.10601	M20		PER1,KLF10,GNAQ,CTDNEP1,JDP2
91	swissregulon-ARNT_ARNT2_BHLHB2_MAX_MYC_USF1.p2	0.043563	3.07319	M12	BHLHE40,ARNT2,MAX,ARNT,USF1,MYC,MXI1,ATF3,MYCN,USF2,TFE3,TFEB,NHLH1,TCF3,NPAS2,MYOG,ARID5B,HES6,MLXIPL,ARNTL,ID1,HAND1,CLOCK,TAL1,ASCL1,TCF12,MYOD1,MITF,OLIG2,HEY2,TAL2,MXD1,MXD4,HEY1,ARNTL2,HAND2,OLIG1,TCF4,MYF6,BHLHE41,MXD3,MNT,HEYL,MYF5,SREBF1,SREBF2,TFEC,HELT,CREB3L2	IGF2R,BLOC1S1,RNASEK,GABARAPL2,PER1,HEXA,NME2,MAT2A,NFIL3,ANKHD1,CPT1A
92	yetfasco-888	0.0433565	3.04906	M2	CRX,DBP,HLF,TEF,NFIL3,ATF2	NFIL3,JDP2,PER1,TMEM170B,PDXK,GABARAPL2,KLF10,CELF2,MKNK2,QPCT,RBM27,FAM49A,ATP6V0C,ZBTB16,ACSL1,CD1D,CCND3,MARVELD1,CLEC4E,ETFB,GIMAP7,RXRA,IL13RA1
93	yetfasco-1073	0.0433318	3.04617	M21		IER5L,NFIL3,PDK4,CELF2,ZBTB16,TRIB1,PHC2,RPL17,NDUFC2,RNF144B,CYP1B1,PER1,GNAQ,SORL1,G3BP1
# Rank	Track id	AUC	NES	ClusterCode	Transcription factor	Target genes
1	wgEncodeHaibTfbsA549Sin3ak20V0422111Etoh02PkRep1.broadPeak.gz	0.0648531	3.32265	T1	SIN3A	IER3,EIF4A1,BCKDHA,CEBPB,IER5L,SNHG1,MAT2A,HIST1H1E,SRSF7,ACADVL,NME1,RPS27L,SNX17,TRIB1,MDM2,PRKDC,HEXA

## Sheet: BNT162b2
; Name	BNT162b2
; Species and nomenclature	Homo sapiens, HGNC symbols
; Motif collection	10K (9713 PWMs)
; Track collection	1120 ChIP-seq tracks (ENCODE raw signals)
; Minimum NEScore	3
; Rank threshold for visualization	5000
; ROC threshold for AUC calculation (%)	0.03
; Minimum identity between orthologous genes	0
; Maximum false discovery rate (FDR) on motif similarity	0.001
; Motif rankings database	20kb centered around TSS (7 species)
; Track rankings database	20kb centered around TSS (ChIP-seq-derived)
; Number of valid nodes	119
; iRegulon version	iRegulon v1.3 (build: 2015-02-12)
# Rank	Motif id	AUC	NES	ClusterCode	Transcription factor	Target genes
1	transfac_pro-M00801	0.086304	5.09481	M1	ATF2,CREB1,CREM,ATF3,ATF1,ATF7,ATF4	FOSB,GAPT,FOS,MEGF9,COQ7,DUSP6,SPOP,DUSP1,MTDH,JUN,TSC22D3,CTNNB1
2	yetfasco-1613	0.0827407	4.81788	M2		ROCK1,HMGB2,SPOP,BTG1,HSPA8,GIMAP8,JUNB,FKBP5
3	swissregulon-SRF.p3	0.0787849	4.51044	M3	SRF	IER2,FOSB,KLF6,JUNB,DUSP6,FOS,GIMAP7,CD1D,DNAJA1,CAP1,PTAFR
4	yetfasco-1203	0.0783772	4.47876	M4	TGIF1,TGIF2,TGIF2LX,TGIF2LY	BTG1,FKBP5,DUSP6,FOS,STK38,SPOP,DYNLL1,HSPA8,NFE2,PTAFR
5	homer-M00183	0.0779544	4.4459	M3	SRF	IER2,FOS,FOSB,KLF6,JUNB,DUSP6,CAP1,CD1D,GIMAP7
6	transfac_pro-M01839	0.0755084	4.25581	M5		WSB1,HMGB2,SPOP,LFNG,RBM8A,YME1L1,STK38,NOP10,IRF2,BTG1
7	factorbook-TBP	0.0734852	4.09857	M6	TAF1,TBP,POLR2A,TBPL2	ZFP36L2,FOS,PPP1R10,KLF6,BTG1,JUNB,RHOB,DUSP6,IER2,CTNNB1,S100A8,H1FX,FOSB,WSB1,KLF2,CD93,HSPA8,FKBP5,S100A12,PPP1R15A,HMOX1,HMGB2,GAPT,YME1L1,NAGK,GCA,TSC22D3,NFKBIA,ZBTB16,ZFP36,SPI1,EFCAB2,ROCK1,S100A9,TNFSF10,TNFRSF1A,SPOP,UBE2D1,IRF2,JUN,GIMAP7,PTAFR
8	selexconsensus-shn-ZFP1	0.073138	4.07158	M7	HIVEP1,HIVEP3,HIVEP2,ZNF831	RAB10,CANT1,CD1D,NFKBIA,TSC22D3,LFNG,JUNB,CTNNB1,UBE2D1,STK38,GIMAP7,PTAFR,DNAJA1,IRF2,BTG1
9	jaspar-MF0008.1	0.0707071	3.88266	M6	SRF	IER2,DUSP6,RHOB,KLF6,ZBTB16,ZFP36L2,FOSB,JUNB,CTNNB1,JUN,STK38,FOS,CD1D,GIMAP7
10	homer-M00298	0.0704051	3.85919	M6	SRF	IER2,RHOB,DUSP6,KLF6,ZBTB16,ZFP36L2,JUNB,FOSB,CTNNB1,JUN,STK38,CD1D,GIMAP7,FOS
11	yetfasco-1760	0.0700578	3.8322	M6		JUNB,FKBP5,BTG1,ZBTB16,PTAFR,ZC3H13,CLEC4E,STK38,SPOP,TLR8,EFCAB2,DYNLL1,FOSB
12	transfac_pro-M00514	0.0692425	3.76883	M1	ATF4,ATF3,CREB1,CREM,ATF5,ATF2,ATF1,ATF6,ATF7	HMOX1,JUN,LFNG,TSC22D3,PPP1R15A,FOS,HSPA8,FKBP5,SPOP,DUSP1,BTG1,ZFP36,GIMAP7
13	elemento-AAAATGGCG	0.069016	3.75123	M2	YY1	RBM39,PPP1R10,HMGB2,DUSP6,CTNNB1,WSB1,RAB10,ROCK1,HSPA8,ZFP36L2,COX7B,EFCAB2,YME1L1,FOS,MEGF9,H1FX,TMSB4X,KLF6,FGL2,EDEM3,CAP1,STK38,KLF2,DNAJA1,SPOP,GCA,ZBTB16,TSC22D3,RBM8A,MTDH,CD1D,HMOX1
14	elemento-CGCAGCG	0.0688801	3.74067	M8		CTNNB1,RHOB,FOS,KLF6,RAB10,H1FX,JUN,DUSP6,JUNB
15	yetfasco-33	0.0688801	3.74067	M9		FKBP5,ZBTB16,CTNNB1,LFNG,WSB1,TNFRSF1A,JUNB,YME1L1,ROCK1,KLF6
16	homer-M00576	0.0682158	3.68904	M7	HIVEP1,HIVEP3,HIVEP2,ZNF831	FKBP5,GIMAP7,JUNB,SPOP,STK38,CANT1,RAB10,MTDH,TRAPPC5,NFKBIA
17	transfac_pro-M03545	0.0672495	3.61394	M7	REL,NFKB2,RELA,NFKB1,BCL3,STAT6,EBF1,OVOL2,RELB	NFKBIA,S100A12,GCA,ZFP36,STK38,FKBP5,DUSP6,KLF6,LFNG
18	factorbook-SRF	0.0669324	3.5893	M3	SRF	IER2,FOS,CAP1,CD1D,FOSB,JUNB,KLF6,GIMAP7
19	taipale-MCCATATAWGGN-SRF-DBD	0.0667814	3.57756	M3	SRF	FOSB,KLF6,FOS,CAP1,IER2,CD1D,JUNB,GIMAP7
20	jaspar-MA0283.1	0.0664341	3.55057	M9		JUNB,CAP1,IER2,HMGB2,DUSP6,ROCK1,TMEM107,WSB1,SAT1,BTG1,CTNNB1,FKBP5,UBE2D1,H1FX,PPP1R15A,SPOP,CCR2,FOS,GIMAP7,TNFRSF1A,STK38,RAB10,DNAJA1,IRF2,DUSP1,APAF1
21	transfac_public-M00152	0.0662228	3.53415	M3	SRF	FOS,IER2,KLF6,JUNB,CAP1,FOSB,GIMAP7
22	yetfasco-488	0.0661624	3.52945	M9		JUNB,CAP1,IER2,HMGB2,DUSP6,ROCK1,TMEM107,WSB1,SAT1,BTG1,CTNNB1,UBE2D1,FKBP5,H1FX,SPOP,PPP1R15A,FOS,CCR2,GIMAP7,TNFRSF1A,RAB10,STK38,DNAJA1,APAF1,DUSP1,IRF2
23	yetfasco-1198	0.0659359	3.51185	M4	MYBL2,MYBL1,MYB,SNAPC4,MEF2A,MEF2C,MEF2D,MEF2BNB-MEF2B,MEF2B	STK38,NFE2,BTG1,FKBP5,FOS,DYNLL1,DUSP6,PTAFR
24	transfac_public-M00252	0.0655433	3.48134	M6	TBP,TBPL2,TAF1,POLR2A,TBPL1	RHOB,ZFP36L2,DUSP6,KLF6,KLF2,PPP1R10,JUNB,SPI1,FOSB,FOS,GIMAP7,P2RY13,H1FX,FKBP5,IER2,S100A12,S100A8,CD1D,UBE2D1,S100A9,ROCK1,HMGB2,MPEG1,BTG1,HSPA8,TSC22D3,CTNNB1,GCA,CD93,CANT1
25	swissregulon-TBP.p2	0.0654829	3.47665	M6	TBP,POLR2A,TAF1,TBPL2	ZFP36L2,PPP1R10,JUNB,KLF6,GIMAP7,H1FX,DUSP6,S100A8,IER2,FOS,BTG1,SPI1,S100A9,CD1D,ZBTB16,CD93,ROCK1,FOSB,TSC22D3,RHOB,FKBP5,P2RY13,DUSP1,MPEG1,CANT1,TMEM107,HMOX1,UBE2D1,S100A12,PTAFR,COX17,GCA,KLF2
26	jaspar-MA0108.1	0.0654527	3.4743	M6	TBP,TAF1,POLR2A,TBPL2,TBPL1	RHOB,ZFP36L2,DUSP6,KLF6,PPP1R10,KLF2,JUNB,SPI1,FOSB,FOS,GIMAP7,P2RY13,H1FX,FKBP5,S100A8,IER2,CD1D,S100A12,UBE2D1,S100A9,ROCK1,MPEG1,BTG1,TSC22D3,HMGB2,HSPA8,GCA,CD93,CANT1,DUSP1,EFCAB2,SPOP,CTNNB1
27	transfac_public-M00186	0.065181	3.45318	M3	SRF	IER2,FOS,FOSB,CAP1,JUNB,KLF6
28	transfac_pro-M00810	0.0648186	3.42502	M3	SRF	IER2,FOSB,FOS,JUNB,KLF6,CD1D,DUSP6,GIMAP7,CANT1,EFCAB2,DYNLL1
29	yetfasco-853	0.0648035	3.42384	M10		FKBP5,DUSP6,RBM39,ZFP36L2,JUNB,KLF2,RHOB,JUN,APAF1,PRELID1,SPOP,CD1D,HMGB2,CTNNB1,TMSB4X,CAP1,TMEM107,PPP1R10,ZBTB16,HSPA8,RAB10,EFCAB2,SAP30,NOP10,WDR74,IRF2,COX17,WSB1,SAT1,ZFP36,NAGK,CCND3,IER2,COQ7,BTG1,DYNLL1,H1FX,DUSP1,COX7B
30	yetfasco-402	0.0646223	3.40976	M11	MYBL2,MYBL1,SNAPC4,MYB,NFE2,FOSL2	HMOX1,JUNB,FKBP5,ZFP36,PTAFR,GIMAP7,ZBTB16,NFE2
31	jaspar-PB0078.1	0.0644864	3.3992	M3	SRF	IER2,FOSB,FOS,CAP1,DUSP6,CD1D,KLF6,RHOB,PPP1R10,DYNLL1,STK38,SPOP,GIMAP7
32	homer-M01796	0.0644562	3.39685	M10		NFKBIA,IER2,HMGB2,PPP1R15A,CTNNB1,ZBTB16,FKBP5,LFNG,DUSP6
33	homer-M00635	0.0643807	3.39099	M12		H1FX,PPP1R10,SPOP,DUSP1,TMSB4X,ROCK1,CD1D,WSB1,HMGB2,GAPT,CTNNB1,CANT1,S100A12,EFCAB2,WDR74,FOS,IRF2,YME1L1,GIMAP7
34	transfac_public-M00276	0.0643807	3.39099	M13	SRY,SOX14	CTNNB1,DUSP6,CD93,MEGF9,SAP30,CD1D,GCA,CCR2,SH3BP5
35	transfac_pro-M01759	0.0642297	3.37925	M14	RUNX3,RUNX2	STK38,SPOP,FKBP5,TLR8,CCND3,FOSB,KLF6,GIMAP7,PTAFR
36	transfac_pro-M02075	0.0640637	3.36634	M15	SPDEF,ETS1,ETS2,FEV,ETV2,ETV5,ELF1,ELF2,GABPA,ERF,ETV4,FLI1,ERG,ETV1,ELF4,ELK3,ELK4	FKBP5,ZNF467,JUNB,CTSD,CD93
37	homer-M00109	0.0640033	3.36165	M6	MEF2A,MEF2C	RHOB,KLF6,JUN,ROCK1,FOSB,DUSP6,HSPA8,GCA,RGS18,ZFP36L2
38	taipale-NNMCCATATAWGGKNN-SRF-full	0.0639127	3.35461	M3	SRF	IER2,FOS,CAP1,KLF6,JUNB,FOSB,GIMAP7
39	encode-UW.Motif.0601	0.063807	3.3464	M12		S100A9,PTAFR,SPI1,TNFSF10,CD1D,CTNNB1,SAT1
40	jaspar-MA0001.1	0.0637617	3.34288	M6		IER2,DUSP6,RHOB,ZBTB16,KLF6,ZFP36L2,JUN,FOSB,GIMAP7,JUNB,CTNNB1,STK38,DYNLL1,P2RY13,PTAFR,S100A12,FOS,KLF2,CD1D
41	yetfasco-587	0.0633238	3.30885	M9		CANT1,FOSB,LFNG,TNFRSF1A,JUNB,FKBP5,PTAFR,PPP1R10,ZBTB16
42	yetfasco-1201	0.0627652	3.26543	M4		FOS,FKBP5,SPOP,STK38,KLF6,PTAFR,CD1D,DYNLL1
43	transfac_pro-M01007	0.0624481	3.24079	M3	SRF	IER2,FOSB,FOS,KLF6,DUSP6,CD1D,IRF2,DYNLL1,GIMAP7,JUNB,ZBTB16,PTAFR,SPOP,CAP1
44	yetfasco-1182	0.0624179	3.23844	M4	RFX2,RFX3,RFX4,RFX1,RFX6,RFX8,TGIF2LY,TGIF2,TGIF2LX,TGIF1,HIRA,MEF2A,MEF2BNB-MEF2B,MEF2B,MEF2C,MEF2D,ZNF683,PRDM1,PRDM2	STK38,FKBP5,BTG1,PTAFR,FOS,SPOP,NFE2,ZBTB16,DUSP6
45	homer-M01470	0.0623726	3.23492	M11	FOSL2	HMOX1,JUNB,ZFP36,FKBP5,GIMAP7,PTAFR,NFE2,CD1D
46	yetfasco-1215	0.0621159	3.21497	M4	TGIF1,TGIF2,TGIF2LX,TGIF2LY,MEF2A,MEF2C,MEF2D,MEF2B,MEF2BNB-MEF2B,ZNF683,PRDM1,PRDM2	STK38,NFE2,DUSP6,FKBP5,FOS,CD1D,SPOP,PTAFR
47	yetfasco-1264	0.0618593	3.19502	M4		STK38,BTG1,FKBP5,DUSP6,FOS,PTAFR,SPOP
48	transfac_pro-M01164	0.0616177	3.17625	M6	MEF2C,MEF2A	DUSP6,KLF6,IER2,RHOB,BTG1,ZBTB16,JUN,STK38,ZFP36L2,CTNNB1,GIMAP7,MTDH,H1FX,ROCK1,PTAFR,FOSB,HSPA8,EDEM3,JUNB,PPP1R10,CCR2,MEGF9,FOS,UBE2D1,DYNLL1,IRF2,TSC22D3,RGS18,KLF2,SPOP,CD1D,NDUFB3,FKBP5
49	transfac_public-M00393	0.0616177	3.17625	M6	MEF2C,MEF2A	IER2,FOS,DUSP6,MTDH,DYNLL1,RHOB,STK38
50	yetfasco-1856	0.0616026	3.17507	M6		BTG1,IRF2,DUSP6,CAP1,FOSB,GCA,STK38
51	transfac_pro-M00917	0.0614818	3.16569	M1	CREM,CREB1,ATF4,ATF3,ATF5,ATF6,ATF7,ATF2,ATF1,CREB3,JUND,JUN,XBP1,JDP2,JUNB	DUSP1,FOSB,COQ7,FOS,JUN,PPP1R15A,KLF6,BTG1,FKBP5,IER2,SPOP,WSB1
52	yetfasco-1258	0.0612704	3.14926	M4	TCF3,STAT1,E2F1,MEF2A,MEF2B,MEF2BNB-MEF2B,MEF2C,MEF2D,ZNF683,PRDM1,PRDM2,MYBL2,MYBL1,SNAPC4	FKBP5,DUSP6,SPOP,STK38,FOS,NFE2,BTG1,PTAFR
53	factorbook-UA2	0.0612553	3.14809	M12	PBX3,PBX1	FKBP5,GAPT,RHOB,SPI1,LFNG,S100A9,RBM39,FOSB,MEGF9,HMGB2
54	yetfasco-1243	0.0611798	3.14222	M4		STK38,SPOP,FKBP5,FOS,PTAFR,DUSP6,BTG1,ZBTB16,HSPA8,RBP7,DYNLL1
55	jaspar-PF0013.1	0.0611496	3.13987	M13		LFNG,MEGF9,SAP30,DUSP1
56	swissregulon-ATF4.p2	0.0611043	3.13635	M1	ATF4,CREB1,CREM,ATF5,ATF3,ATF2,ATF1,ATF6,ATF7,CREB3,JDP2,XBP1,E4F1	HMOX1,DUSP1,PPP1R15A,PPP1R10,BTG1,FOSB,TSC22D3,SPOP,FOS,WSB1,COQ7,LFNG
57	transfac_pro-M01518	0.0611043	3.13635	M9		ROCK1,JUNB,DUSP6,PPP1R15A,NFE2,RAB10,IRF2,FKBP5,DNAJA1,IER2
58	yetfasco-844	0.0611043	3.13635	M9		ROCK1,JUNB,DUSP6,PPP1R15A,NFE2,RAB10,IRF2,FKBP5,DNAJA1,IER2
59	yetfasco-1259	0.0610137	3.12931	M4	MEF2A,MEF2B,MEF2C,MEF2BNB-MEF2B,MEF2D,ZNF683,PRDM1,PRDM2,RFX2,RFX1,RFX6,RFX3,RFX4,RFX8	STK38,FKBP5,PTAFR,BTG1,DUSP6,DYNLL1,FOS
60	transfac_public-M00177	0.0607419	3.10819	M1	CREB1,ATF4,CREM,ATF2,ATF3,ATF7,ATF6,ATF5,ATF1	FOSB,FOS,BTG1,COQ7,DUSP1,JUN,PPP1R15A,SPOP,KLF6,CD1D,PPP1R10,IER2,FKBP5,GIMAP7,DUSP6,WSB1
61	jaspar-CN0103.1	0.0605155	3.09059	M16	OLIG2	DUSP1,SPOP,DUSP6,CTNNB1,MEGF9,DYNLL1,FOS,GAPT,CD1D
62	transfac_pro-M02114	0.0604249	3.08355	M17	PITX2	FOS,NAGK,FKBP5,PTAFR,STK38,SPOP,RBM39
63	transfac_pro-M01688	0.0603494	3.07768	M14		JUNB,FOSB,ZFP36,ZNF467,CANT1,PTAFR,FKBP5,H1FX
64	jaspar-MA0083.1	0.0603041	3.07416	M3	SRF	IER2,JUNB,KLF6,FOS,FOSB,CAP1,GIMAP7
65	yetfasco-601	0.0602739	3.07181	M11	NFE2,NFE2L2,BATF,JUN,JUNB,JUND,FOSL2,FOSL1,FOS,BACH1,FOSB,BACH2,SPI1,JDP2	HMOX1,JUNB,FKBP5,ZFP36,GIMAP7,PTAFR,TNFRSF1A,RBM39
66	homer-M00218	0.0601531	3.06243	M6	RREB1,BPTF,EP300,ETS1,PAX4,ZNF384,ZNF362	STK38,PTAFR,RHOB,FOSB,FKBP5,ZBTB16,KLF6,ZNF467
67	yetfasco-1373	0.0598058	3.03544	M14		H1FX,CANT1,ZFP36,JUNB,FOSB,SPOP,PTAFR,FKBP5,ZNF467,KLF6,S100A12,LFNG,MEGF9
68	transfac_pro-M00941	0.0596548	3.0237	M6	MEF2D,MEF2C,MEF2A	RHOB,KLF6,JUN,DUSP6,FKBP5,BTG1,SPI1,JUNB,ZFP36L2,CTNNB1,HSPA8,UBE2D1
69	yetfasco-1265	0.0594888	3.01079	M4	MEF2A,MEF2BNB-MEF2B,MEF2B,MEF2C,MEF2D,RFX2,RFX1,RFX3,RFX6,RFX4,RFX8	STK38,FKBP5,FOS,PTAFR,DUSP6,BTG1,DYNLL1
70	yetfasco-1893	0.0594435	3.00727	M1		BTG1,GAPT,GIMAP7,CTNNB1,CD1D,LFNG,FOSB,TSC22D3,IRF2,SPI1,MEGF9,FKBP5,ZBTB16,JUNB,SPOP,HMOX1,WSB1,CCR2,TNFRSF1A,EDEM3,S100A12,HSPA8,CAP1,WDR74,PTAFR,ROCK1,H1FX,CD93,STK38,DUSP1,EFCAB2,S100A8,GCA,SAP30,TRIP11
71	transfac_public-M00189	0.0594133	3.00493	M9	TFAP2C,TFAP2B,TFAP2A	PTAFR,CTNNB1,P2RY13,GCA,LFNG,FKBP5,ZBTB16
72	yetfasco-1275	0.0593831	3.00258	M4	NR3C1,SMAD1,IRF1,FOXI1,MEF2A,MEF2BNB-MEF2B,MEF2B,MEF2C,MEF2D,RFX2,RFX3,RFX4,RFX1,RFX6,RFX8,TGIF2LY,TGIF2LX,TGIF2,TGIF1	STK38,BTG1,PTAFR,FOS,FKBP5,DUSP6
# Rank	Track id	AUC	NES	ClusterCode	Transcription factor	Target genes
1	wgEncodeHaibTfbsK562Pol24h8V0416101PkRep1.broadPeak.gz	0.135284	4.20221	T1	POLR2A	PPP1R15A,WDR74,SAT1,IER2,PPP1R10,FOS,ZFP36,FOSB,DUSP1,JUN,TMEM107,JUNB,H1FX,KLF6,RBM39,TMSB4X,CAP1,EFCAB2,HMGB2,BTG1,WSB1
2	wgEncodeHaibTfbsGm12878Atf2sc81188V0422111PkRep1.broadPeak.gz	0.129411	3.96202	T2	ATF2	WDR74,TMSB4X,JUN,TMEM107,PPP1R10,MPEG1,JUNB,PTAFR,KLF6,RBM39,IRF2,BTG1,IER2,ZFP36,NAGK,YME1L1,NFKBIA
3	wgEncodeSydhTfbsK562NelfeStdPk.narrowPeak.gz	0.128595	3.92868	T3	RDBP	TMSB4X,H1FX,FOS,DUSP1,CTNNB1,BTG1,JUNB,HSPA8,IER2,TMEM107,HSPA1A,JUN,HMGB2,WDR74,KLF6,PPP1R10
4	wgEncodeHaibTfbsMcf7Pmlsc71910V0422111PkRep1.broadPeak.gz	0.126768	3.85397	T4	PML	WDR74,TMEM107,ZFP36L2,JUNB,H1FX,LFNG,RHOB,JUN,IER2,ZFP36,TMSB4X,HSPA1A,KLF6,DNAJA1,BTG1,PPP1R10,FOS,TRIP11,CTNNB1
5	wgEncodeHaibTfbsMcf7Pmlsc71910V0422111PkRep2.broadPeak.gz	0.124685	3.76876	T4	PML	WDR74,TMEM107,ZFP36L2,JUNB,RHOB,KLF6,IER2,PPP1R10,BTG1,LFNG,H1FX,CTNNB1,TMSB4X,DUSP1,NFKBIA,JUN,NAGK,DNAJA1,HSPA1A
6	wgEncodeHaibTfbsGm12878Foxm1sc502V0422111PkRep2.broadPeak.gz	0.124307	3.75333	T5	FOXM1	TMSB4X,PPP1R10,DYNLL1,MPEG1,HMGB2,WDR74,JUN,IER2,PPP1R15A,NFKBIA,TMEM107,RBM39,IRF2,ZFP36L2,ZFP36,CAP1,JUNB
7	wgEncodeHaibTfbsGm12878Pou2f2Pcr1xPkRep3.broadPeak.gz	0.121152	3.62428	T6	POU2F2	WDR74,TMEM107,TMSB4X,JUNB,BTG1,H1FX,IER2,ZFP36,NFKBIA,PPP1R10,SPI1,MPEG1,KLF6,TSC22D3,APAF1,CTNNB1,FKBP5,CAP1,HMGB2,JUN,DNAJA1,NAGK,EFCAB2,CCND3,ZFP36L2,SAT1,PPP1R15A,WSB1,FOS,HSPA8,NDUFB1,CD1D
8	wgEncodeSydhTfbsImr90Chd1nb10060411IggrabPk.narrowPeak.gz	0.116486	3.43348	T7	CHD1	PPP1R10,FOSB,JUNB,ZFP36,PPP1R15A,KLF2,IER2,BTG1,KLF6,DUSP1,JUN,CTNNB1,SAT1,FOS
9	wgEncodeHaibTfbsK562Pmlsc71910V0422111PkRep2.broadPeak.gz	0.113844	3.32543	T4	PML	WDR74,HSPA1A,PPP1R10,TMEM107,PPP1R15A,JUN,HMGB2,IER2,NFE2,CAP1,WSB1,H1FX,HSPA8,KLF6,NAGK,EFCAB2,BTG1,ZFP36L2,RBM39,DUSP1,APAF1,TMSB4X,YME1L1,JUNB
10	wgEncodeHaibTfbsGm12878Foxm1sc502V0422111PkRep1.broadPeak.gz	0.113512	3.31185	T5	FOXM1	MPEG1,PPP1R10,TMSB4X,IER2,DYNLL1,WDR74,PPP1R15A,TMEM107,PTAFR,JUNB,HMGB2,NFKBIA,RBM39
11	wgEncodeHaibTfbsGm12878Atf2sc81188V0422111PkRep2.broadPeak.gz	0.111021	3.20997	T2	ATF2	WDR74,PPP1R10,JUN,TMEM107,TMSB4X,MPEG1,KLF6,NFKBIA,RBM39,YME1L1,PTAFR
12	wgEncodeHaibTfbsK562Bclaf101388Pcr1xPkRep1.broadPeak.gz	0.108907	3.12352	T8	BCLAF1	IER2,WDR74,TMEM107,ZFP36,FOS,JUN,H1FX,JUNB,PPP1R10,TMSB4X,SAT1,FOSB,KLF6
13	wgEncodeHaibTfbsGm12878Pou2f2Pcr1xPkRep1.broadPeak.gz	0.107804	3.07845	T6	POU2F2	WDR74,PPP1R10,TMEM107,TMSB4X,IER2,JUNB,BTG1,KLF6,TSC22D3,ZFP36,NFKBIA,SAT1,CAP1,CTNNB1,MPEG1,RBM39,RBM8A,JUN,HSPA8,H1FX,PPP1R15A,EFCAB2,DNAJA1,CCND3,RHOB,TRIP11,HMGB2,NDUFB1,WSB1,ZFP36L2,DYNLL1,NAGK,FOS
14	wgEncodeHaibTfbsGm12878Nficsc81335V0422111PkRep2.broadPeak.gz	0.106219	3.01362	T9	NFIC	TMSB4X,MPEG1,WDR74,FKBP5,TMEM107,PTAFR,PPP1R15A,IER2,NAGK,IRF2
15	wgEncodeHaibTfbsGm12878Cebpbsc150V0422111PkRep2.broadPeak.gz	0.106159	3.01115	T10	CEBPB	WDR74,TMEM107,NFKBIA,MPEG1,JUNB,CAP1,RBM39,PPP1R15A,PTAFR,ZFP36,CTNNB1,IER2,TMSB4X,BTG1

## Sheet: COVID19_iRegulon
; Name	DEG_COVID19
; Species and nomenclature	Homo sapiens, HGNC symbols
; Motif collection	10K (9713 PWMs)
; Track collection	1120 ChIP-seq tracks (ENCODE raw signals)
; Minimum NEScore	3
; Rank threshold for visualization	5000
; ROC threshold for AUC calculation (%)	0.03
; Minimum identity between orthologous genes	0
; Maximum false discovery rate (FDR) on motif similarity	0.001
; Motif rankings database	20kb centered around TSS (7 species)
; Track rankings database	20kb centered around TSS (ChIP-seq-derived)
; Number of valid nodes	351
; iRegulon version	iRegulon v1.3 (build: 2015-02-12)
# Rank	Motif id	AUC	NES	ClusterCode	Transcription factor	Target genes
1	factorbook-STAT2	0.120732	13.7934	M1	STAT2,STAT1,IRF7,IRF2,IRF1,IRF6,IRF3,IRF5,IRF8,IRF4,ZEB1,IRF9,PRDM1	XAF1,DDX60,OAS2,IFI44L,DDX58,CYBB,ZNFX1,DTX3L,IFIT1,SIGLEC1,IFI6,CPEB4,PARP9,IFI27,SCARB2,MX2,SAMD9L,PARP14,RNF213,IFI44,IFITM3,MX1,RNF24,EPSTI1,ISG15,IRF7,IFIT3,IFIT2,CMPK2,TRIM25,PARP12,RSAD2,TRIM14,ADM,ALOX5AP,BACH1,CLIC4,DDX60L,STX11,KLF9,IFIH1,EIF2AK2,CNP,STAT1,BLVRA,NAMPT,FAM129A,LIMS1,OASL,MAP3K8,FAM65B,SQRDL,RBM47,HRH2,CCND3,RRBP1,STOM,NFIL3,S100A10,CDC42EP3,SAMSN1,ANXA6,CREB5,STAT2,MSN,L…
2	transfac_pro-M02771	0.112186	12.6396	M2	STAT1,STAT2	XAF1,DDX58,MX1,OAS2,DTX3L,EPSTI1,DDX60,ZNFX1,MX2,TRIM25,RNF213,PARP9,BMPR2,SAMD9L,HLX,PARP12,SCARB2,STAT3,OASL,IRF7,TRIM14,RSAD2,IFI27,IFI44L,EIF2AK2,VCAN,BLVRA,BACH1,IFITM3,ISG15,CNP,CMPK2,ID2,SIGLEC1,CALM1,IFI16,LMNB1,ADM,STAT1,PARP14,NLRC4,ADAR,MAP3K8,RNF24,STOM,RUNX1,IFIT1,FAM129A,OAS3,SQRDL,IFIH1,NAMPT,DDX60L,YWHAG,RBMS1,GRN,CLIC4,MSN,EIF4E3,IFI6,MYOF,KLF9,UPP1,IL1RN,CD53,ALOX5AP,IFIT2,VAMP5…
3	jaspar-MA0137.1	0.108464	12.1372	M1	STAT1,STAT2,IRF7,IRF1,IRF2,IRF8,IRF3,IRF4,IRF5,IRF6,MYB,SPI1	DDX60,XAF1,CYBB,DDX58,ZNFX1,IFIT1,IFI6,CNP,IFIT2,DTX3L,OAS2,IFITM3,RNF213,SAMD9L,IFI27,CLIC4,MX2,PARP9,CPEB4,IFI44L,ISG15,PARP12,IFIT3,MX1,SIGLEC1,CMPK2,PLSCR1,RNF24,IFITM2,EIF2AK2,TRIM25,PARP14,IFI44,BACH1,DDX60L,TRIM14,NAMPT,IRF7,SCARB2,EPSTI1,RRBP1,NFIL3,CDC42EP3,ALOX5AP,STOM,RBMS1,STAT1,FAM65B,ASPH,SKAP2,STAT3,TLR7,RBM47,HRH2,CCND3,CREB5,OASL,SPTBN1,BLVRA,UPP1,EIF4G3,KLF9,CDKN1A,SH3GLB1,SQRDL…
4	taipale-NNRRAAAGGAAACCGAAACTN-IRF3-full	0.0959266	10.4445	M1	IRF3,IRF9,IRF4,IRF8,IRF5,ZEB1,IRF7,IRF6,IRF2,IRF1	DTX3L,DDX60,PARP9,ZNFX1,IFIH1,PARP12,ISG15,IFI44,DDX60L,IFIT2,MX1,NAMPT,PARP14,PSMB9,SIGLEC1,IFIT3,TAP1,XAF1,DDX58,EPSTI1,TNFSF10,CAPG,ADM,APOL6,SCARB2,NFIL3,SAMD9,LAP3,DYSF,CREB5,CKAP4,STX11,RNF213,SAMD9L,ADAR,SP100,PLAC8,RBM47,OAS2,CCND3,STAT2,HERC5,IRF7,CDC42EP3,FAM65B,CYBB,MSN,S100A10,CPEB4,OAS3,CDKN1A,DSE,STAT1,KLF9,HIST1H1E,LCP1,SP110,MPP1,PAG1,QPCT,GNS,RSAD2,ECE1,ACSL3,BACH1,EIF4G3,MAP3K8,…
5	taipale-AWCGAAACCGAAACY-IRF9-full	0.0908192	9.75501	M1	IRF9,IRF8,IRF4,IRF5,IRF3,IRF7	DTX3L,PARP9,DDX60,PARP12,XAF1,IFIH1,ZNFX1,SAMD9L,DDX60L,DDX58,RNF213,IFI44,ISG15,PSMB9,MX1,SCARB2,PARP14,STAT2,KLF9,OAS3,EPSTI1,ADM,IFIT2,IRF7,F13A1,NAMPT,CD36,SAMD9,RSAD2,SIGLEC1,BLVRA,STAT1,UPP1,TAP1,ADAR,LAP3,MSN,STX11,IFI27,DSE,GBP1,CDKN1A,SP100,IFI44L,OAS2,EIF4E3,FAM20A,IFIT3,CNP,CCR2,CREB5,DRAM1,DYSF,CD82,TRIM14,GLIPR2,CTNNA1,TLR2,PLAC8,IFIT1,RNF24,GBP2,C3AR1,STOM,FKBP5,APOL6,RAB31,S100A10,…
6	swissregulon-IRF1-2-7.p3	0.0869798	9.23669	M1	IRF1,IRF7,IRF2,IRF3,IRF8,IRF4,IRF5,IRF6,STAT1,STAT2,PRDM1,IRF9,MYB,SPI1,E2F1,PURA,ZNF683	DDX60,DDX58,OAS2,DTX3L,HLX,PARP9,SCARB2,IRF7,IFIT1,IFI44L,ISG15,RSAD2,PSMB9,IFIT3,PARP14,ZNFX1,ADM,DDX60L,IFIT2,XAF1,NAMPT,CYBB,RBM47,TAP1,STAT1,TNFSF10,IFI6,CCND3,MX1,EIF2AK2,RBMS1,RNF24,SAMD9L,DSE,CMPK2,SIGLEC1,STX11,PARP12,PIK3AP1,APOL6,ADAR,CREB5,PSMA4,EPSTI1,IFI44,MX2,RNF213,MSN,PAG1,NFIL3,CDKN1A,STAT3,SKAP2,LIMS1,FAM65B,S100A10,LMNB1,STAT2,CAPG,GLIPR2,S100A8,SP110,MYH9,PIM1,ITGB7,ANXA6,MAFB…
7	taipale-NCGAAACCGAAACY-IRF8-DBD	0.0805998	8.37536	M1	IRF8,IRF9,IRF4,IRF5,IRF3,IRF7,IRF1,IRF2	DTX3L,PARP9,DDX60,PARP12,ZNFX1,XAF1,RNF213,SCARB2,PSMB9,EPSTI1,PARP14,DDX60L,STX11,RSAD2,SAMD9L,DDX58,ISG15,MX1,IFIH1,TRIM14,CNP,TAP1,F13A1,IFIT1,ADM,MSN,STAT2,IFI44,SIGLEC1,STAT1,IFIT3,OAS2,KLF9,FAM20A,GBP1,SAMD9,SP100,TLR2,HLX,IFIT2,GLIPR2,MNDA,IFI27,NFE2,LIMS1,FAM129B,TMEM2,CREB5,FAM198B,OAS3,EIF2AK2,C3AR1,RBM47,CAP1,MAFB,ADAR,PLAC8,UBE2J1,IFI16,FKBP5,CCR2,CLIC4,IFI6,DSE,ANXA2,CTNNA1,UPP1,MAP3…
8	homer-M00095	0.0791312	8.17709	M1	STAT2,STAT1,IRF8,E2F1,IRF2,IRF1,IRF7,IRF4,IRF6,IRF3,IRF5,IRF9,ZEB1,MYB,CHURC1,ZNF683	DDX60,DTX3L,IFIT1,PARP9,IFI6,IFIT2,ZNFX1,XAF1,IFI44L,RSAD2,KLF9,PARP14,SIGLEC1,DDX58,RNF213,STX11,IFIT3,PSMB9,CREB5,IFI27,IFI44,EPSTI1,SAMD9L,ISG15,PARP12,SCARB2,OAS2,DDX60L,EZR,STAT1,TRIM14,SPTBN1,STAT3,F13A1,CLIC4,DSE,CDC42EP3,STAT2,SAMD9,RNF24,LCP1,MAP3K8,RBM47,FAM65B,LIMS1,TLE3,TRIM69,NFE2,ADM,MSN,IFITM3,NAMPT,ALOX5AP,TMEM2,GRN,TLR2,SP100,SAMSN1,PIK3AP1,CPEB4,CNP,CD36,FKBP5,BLVRA,IFIH1,CDKN1A…
9	transfac_pro-M02769	0.0776277	7.97412	M2	IRF5	XAF1,DDX58,TRIM25,TRIM14,EPSTI1,MX1,RNF213,DDX60,DTX3L,YWHAG,STAT3,HLX,PARP9,SCARB2,CALM1,BMPR2,PARP12,BLVRA,ID2,ITGB2,IFITM3,SAMD9L,CNP,OASL,CLIC4,TPM3,EIF2AK2,IRF7,MX2,VAMP5,STAT2,EIF4E3,RSAD2,IFI27,GRN,NCOA7,ISG15,SIGLEC1,CDKN1A,BACH1,SPTBN1,DDX60L,WDFY3,CREB5,TLR2,ASPH,RUNX1,PLAC8,LIMS1,LCP1,TRIB1,EZR,RBM47,SRGN,CMPK2,ZNFX1,S100A10,MYH9,PLSCR1,TPM4,MAPK14,STAT1,RBMS1,SP100,METTL9,EIF4G3,PARP1…
10	taipale-NCGAAACCGAAACYN-IRF4-full	0.0766864	7.84703	M1	IRF4,IRF8,IRF5,IRF9,IRF3,IRF7	DTX3L,PARP9,RNF213,PARP12,ZNFX1,STX11,DDX60,SCARB2,IFIH1,DDX58,XAF1,MX1,SAMD9L,GBP1,PARP14,EPSTI1,DDX60L,STAT2,PSMB9,TRIM14,TAP1,F13A1,STAT1,MSN,SP100,SAMD9,OAS3,FAM20A,ISG15,FLOT2,RSAD2,UBE2J1,ASPH,TLR1,BLVRA,CCR2,NFE2,IFIT1,IFI27,IFI44,CD36,CLIC4,RAB31,FAM129B,CAP1,CD82,DRAM1,GBP2,CCDC69,CREB5,PTPN12,YWHAG,OAS2,TLR2,IFITM3,CTNNA1,FAM198B,SAMSN1,LIMS1,C3AR1,IRF7,HLX,CD53,LGALS3BP,TPM3,S100A8,EIF…
11	taipale-NCGAAACCGAAACT-IRF8-full	0.0762985	7.79467	M1	IRF8,IRF4,IRF5,IRF9,IRF3,IRF7	DTX3L,PARP9,RNF213,PARP12,PSMB9,DDX60,ZNFX1,PARP14,SCARB2,XAF1,EPSTI1,MX1,DDX58,IFIH1,STX11,RSAD2,DDX60L,GBP1,SAMD9L,STAT2,STAT1,TAP1,SAMD9,FAM20A,IFI44,ISG15,OAS3,F13A1,CCDC69,CNP,MSN,CCR2,TMEM2,PSMA4,FAM129B,UBE2J1,IFIT1,NFE2,SP100,KLF9,CD82,IFIT2,EIF4E3,CLIC4,IRF7,IFI27,SIGLEC1,ADAR,GBP2,OAS2,TRIM14,IFIT3,TLR1,PTPN12,CD53,TLR2,FAM198B,GLIPR2,MNDA,CREB5,ALOX5AP,ST8SIA4,C3AR1,DSE,RBM47,HLX,FPR2,…
12	jaspar-MA0050.1	0.0728384	7.32753	M1	IRF1,IRF2,IRF7,IRF5,IRF4,IRF3,IRF8,IRF9,IRF6,STAT1,STAT2,E2F1,ZNF683	IFIT1,PSMB9,DDX60,XAF1,DDX58,ZNFX1,IFIT2,HLX,RNF213,DTX3L,IFI27,IFI6,FAM65B,PARP9,SCARB2,RBM47,SAMD9L,EZR,RSAD2,TRIM14,MX1,STAT1,ISG15,CMPK2,CYBB,MSN,STX11,ADM,IRF7,STAT3,PARP12,CREB5,RBMS1,IFI44L,EIF2AK2,IL1RN,RNF24,PARP14,OAS2,FKBP5,CDKN1A,CNP,IFIT3,TMEM2,F13A1,MYOF,LIMS1,SPTBN1,EPSTI1,ID2,MX2,PHF11,FADS1,DDX60L,CNIH4,BACH1,PIK3AP1,RRBP1,IFI16,CLIC4,CCR1,YWHAG,HIST1H1E,ACTB,ADAM10,NFIL3,VAMP5,S…
13	transfac_public-M00258	0.0685022	6.74214	M1	IRF8,IRF5,IRF6,IRF3,IRF2,IRF1,IRF4,IRF7,STAT2,STAT1,SPI1,MYB,PURA,IRF9,PRDM1,E2F1	IFIT2,DTX3L,CDC42EP3,SQRDL,IFI6,SIGLEC1,DDX60,IFIT1,ZNFX1,FAM65B,PARP9,IFIT3,DDX58,OAS2,CLIC4,IFITM3,MX1,KLF9,SAMD9L,CNP,MX2,CCND3,EIF4G3,XAF1,IFI44,RNF24,OASL,SPTBN1,F13A1,S100A10,PARP12,DSE,STOM,ADM,PTPRJ,BACH1,ISG15,CALM3,ACSL1,CREB5,HRH2,EIF4E3,S100A12,CYBB,PARP14,EPSTI1,DDX60L,RNF213,SCARB2,USP32,ALOX5AP,SRGN,PLSCR1,SKAP2,EIF2AK2,QPCT,RSAD2,RRBP1,LIMS1,NCOA7,TLE3,BLVRA,FADS1,FAM129B,LGALS3BP…
14	taipale-NACCGAAACYN-IRF5-full	0.0681667	6.69684	M2	IRF5,IRF4,IRF6	DDX58,XAF1,TRIM14,RNF213,TRIM25,DDX60,CMPK2,EPSTI1,DTX3L,CNP,MX1,BLVRA,PARP12,STAT2,PARP9,YWHAG,CDKN1A,ITGB2,STAT1,BMPR2,HLX,SPTBN1,ZNFX1,STAT3,SCARB2,EIF2AK2,TRIB1,LIMS1,PLAC8,RBM47,IFITM3,CLIC4,GRN,VAMP5,ISG15,FKBP5,PLSCR1,EZR,PARP14,DRAM1,WDFY3,BACH1,EIF4G3,NCOA7,LCP1,DDX60L,CRISPLD2,MTRNR2L1,EIF4E3,RUNX1,CREB5,MAPK14,MXD1,NFIL3,OTUD1,PIM1,CDC42EP3,TPM4,RBMS1,APOL6,ID2,GLUL,LMNB1,FADS1,SRGN,CT…
15	taipale-NCGAAANYGAAACY-IRF7-DBD	0.0657611	6.37207	M1	IRF7,IRF8,IRF2,IRF1,IRF4,IRF9,IRF5,ZNF683	DTX3L,PARP9,ZNFX1,PARP12,XAF1,DDX60,ADAR,PSMB9,STAT1,PARP14,HLX,EIF4E3,CNP,SAMSN1,RBM47,IFIT1,CDKN1A,DDX58,RNF213,SAMD9L,GLIPR2,PSMA4,CD53,SCARB2,FAM65B,MGST3,FKBP5,TMEM2,IFI44L,EPSTI1,STX11,MAFB,PIK3AP1,SP100,EIF2AK2,EZR,ALOX5AP,ITGB7,ISG15,RNF24,CD36,PIM1,MYOF,CTSB,CREB5,CAPZA1,IRF7,NAMPT,NFIL3,DDX60L,FADS1,MAP3K8,RSAD2,IFIT2,STAT3,CCR1,PLAC8
16	transfac_pro-M02768	0.0655345	6.34148	M2	IRF4	DDX58,BMPR2,XAF1,DTX3L,HLX,MX1,PARP12,PARP9,MX2,TRIM25,TRIM14,RNF213,DDX60,IFIH1,YWHAG,RRBP1,CALM1,OASL,STAT3,EPSTI1,SCARB2,CNP,CDKN1A,IRF7,CREB5,CMPK2,CLIC4,IFITM3,PDIA6,SAMD9L,ID2,NCOA7,RBMS1,RSAD2,VAMP5,RBM47,FKBP5,TLR2,BACH1,ZNFX1,PLSCR1,SLC6A6,EZR,ITGB2,BLVRA,GRN,CAP1,MYH9,VCAN,RUNX1,EIF2AK2,OAS3,EIF4E3,DRAM1,FADS1,STX11,HIST1H1E,ASPH,MXD1,ACSL3,ISG15,MAP3K8,PLAC8,ANXA6,ST8SIA4,FAM198B,LCP1,…
17	transfac_pro-M02767	0.0611504	5.74961	M2	IRF3,STAT2,STAT1,IRF7,IRF5,IRF1,IRF8,IRF2,IRF4,IRF6	DDX58,XAF1,ZNFX1,MX1,DDX60,IFITM3,STAT3,MAP3K8,CMPK2,OASL,HLX,SQRDL,BLVRA,MX2,PARP12,CLIC4,TRIM14,ISG15,CYBB,EIF4G3,SPTBN1,CPEB4,EIF2AK2,CDC42EP3,CNP,RBM47,CREB5,DDX60L,RNF24,OAS2,TRIM25,DTX3L,PLSCR1,TRIP12,ACTB,ITGB2,NFIL3,LMNB1,FADS1,IFIH1,SIGLEC1,ANXA6,FAM129B,IFIT2,BACH1,NFE2,CALM1,NAPA,CD82,FAM198B,TLE3,PARP9,KLF9,RNF213,RRBP1,VCAN,PARP14,FAM65B,IRF7,MSN,SLC6A6,EHD4,DSE,FNDC3B,OAS3,STAT1,RAB…
18	jaspar-MA0051.1	0.0590412	5.46486	M1	IRF2,IRF1,IRF7,STAT1,STAT2,IRF3,IRF8,IRF5,IRF4,IRF6,IRF9,PRDM1,ZNF683	IRF7,HLX,PSMB9,STAT1,DTX3L,IFIT1,RNF213,ZNFX1,RBM47,PARP9,ISG15,CREB5,IFIT3,DDX60,IFIT2,STAT3,RNF24,IFI27,ADM,VCAN,PARP14,MSN,SKAP2,IFI44L,RBMS1,SCARB2,EIF2AK2,SIGLEC1,PSMA4,EIF4G3,F13A1,CAPG,DDX58,SP110,RSAD2,PIM1,CD36,DRAM1,FAM65B,EZR,STX11,CPEB4,HIST1H1E,FNDC3B,MYH9,CDC42EP3,CD53,SAMD9L,S100A10,TMEM2,PTPRJ,RRBP1,ACSL1,NFIL3,IFI6,DSE,ADAR,FADS1,CCR1,DDX60L,MAP3K8,FKBP5,CYBB,OAS2,ATP2A2,LCP1,RAB…
19	jaspar-PF0085.1	0.0585836	5.40308	M1	IRF2,IRF1,IRF7,IRF5,IRF8,IRF4,IRF3,IRF6,IRF9,E2F1,MYB,STAT1,STAT2,ZNF683	IFIT1,PSMB9,ZNFX1,DDX60,DTX3L,RSAD2,IFI27,SCARB2,PARP9,IFI6,CAPZA1,CNIH4,XAF1,PIK3AP1,SAMSN1,VAMP5,LCP1,PSMA4,STAT1,DRAM1,CD36,FADS1,RNF24,TMEM2,PARP14,PARP12,TRIM14,EIF2AK2,IFIT3,NAMPT,DSE,EZR,CREB5,CTSB,RNF213,RBM47,IRF7,RRBP1,STX11,RAB10,F13A1,CCR1,TNFSF10,GM2A,ADAM10,TLR8,SH3GLB1,ATP2A2,MSN,ISG15,GLIPR2,SAMD9L,EIF4E3,STOM,SPTBN1,DNAJC13,EPSTI1,FAM65B,STAT3,ITGB7,S100A12,BLVRA,IL1RN,S100A10,HL…
20	taipale-CCGAAACCGAAACY-IRF5-full	0.0583003	5.36484	M1	IRF5,IRF4,IRF8,IRF9,IRF3,IRF7	DTX3L,PARP9,DDX60,ZNFX1,CCDC69,RNF213,SCARB2,OAS2,PARP12,STAT2,FLOT2,STX11,IFIT1,XAF1,MX1,PARP14,F13A1,DDX60L,SP100,CLTC,DDX58,ISG15,FAM129A,CDKN1A,RBM47,SAMD9L,EPSTI1,CAP1,CTSB,TRIM14,CD36,DSE,RRBP1,SAMD9,CDC42EP3,S100A10,ANPEP,FAM129B,RAB31,MGST3,NFIL3,CLIC4,ADAM10,MSN,ECE1,FKBP5,BLVRA,TMEM2,LCP1,SPTBN1,MAP3K8,TPM3,RB1,CAPG,HLX,TLR2,NCOA7,VCAN,APLP2,SIGLEC1,LIMS1,FAM20A,SWAP70,FAM65B,RUNX1,MAPK…
21	taipale-AAAAAGMGGAAGTN-SPIB-DBD	0.0579255	5.31424	M3	SPIB,SPI1,SPIC,ETV6,ELF5,ELK1,ETV7,ETS1,SIRT6,GABPB1,ELF4,ELF2,ELK4,FLI1,YY1,NFATC3,TCF4,TBP	CAPZA1,ALOX5AP,EHD4,PIM1,USP32,PLBD1,TPM3,MYH9,NCF4,ACTB,PLAC8,FERMT3,CUL1,MXD1,HLX,CLTC,BACH1,FKBP5,DNAJC13,RNF24,CSF2RB,SPI1,SIGLEC1,LILRB1,CD36,ECE1,SAMD9L,FCGR1B,STX11,SORT1,LCP1,AQP9,SKAP2,HRH2,EIF4G3,CREB5,ASPH,S100A10,QPCT,C3AR1,S100A6,FAM65B,TRIB1,SAMSN1,ANPEP,CAP1,BCL2A1,GRN,CCND3,RRBP1,CCR1,METTL9,SLC25A37,FAM129B,RBM47,CCR2,FCGR1A,CD53,GM2A,LIMS1,NFIL3,CDKN1A,TNFSF10,CD300E,NLRC4,SP110…
22	taipale-AAAAAGCGGAAGTN-SPI1-full	0.0578907	5.30954	M3	SPI1,SPIB,SPIC,ETV6	PIM1,ALOX5AP,ACTB,CAPZA1,TPM3,USP32,CUL1,CLTC,PLAC8,FERMT3,DNAJC13,HLX,FKBP5,MYH9,MXD1,EHD4,STX11,ECE1,FCGR1B,CD36,SAMD9L,SIGLEC1,BACH1,PLBD1,RNF24,LILRB1,LCP1,CSF2RB,C3AR1,SPI1,CCR1,TRIB1,ASPH,S100A6,SORT1,AQP9,EIF4G3,GRN,CREB5,TNFSF10,SRGN,HRH2,FCGR1A,CAP1,S100A10,METTL9,SLC25A37,NFIL3,FAM65B,GLT1D1,DSE,LIMS1,PAG1,CCR2,CD14,SKAP2,RBM47,GM2A,SAMSN1,NCF4,RRBP1,CCND3,NLRC4,CD53,NCOA7
23	transfac_pro-M00772	0.0558207	5.03008	M1	IRF8,IRF4,IRF7,IRF5,IRF3,IRF6,IRF1,IRF2,IRF9,ZEB1,STAT2,STAT1,POU5F1,PRDM1,MYB,SPI1,JUN,FOS,E2F1,LTF,ZNF683	ZNFX1,IFIT2,SH3GLB1,RNF213,IFI6,MX1,DDX60,XAF1,IFI44L,IFIT1,SIGLEC1,AGFG1,BACH1,DTX3L,MSN,HLX,KLF9,SQRDL,MAP3K8,CPEB4,FADS1,FAM65B,PARP9,DDX58,MX2,PAG1,RNF24,OASL,CREB5,CTSB,CYBB,MYOF,MXD1,MAFB,RBMS1,ADM,PARP12,RSAD2,RAB31,TLR2,RBM47,FAM198B,CLIC4,STX11,PARP14,C3AR1,CYP1B1,STAT3,BLVRA,SAMD9L,CDKN1A,SPTBN1,CRISPLD2,CDC42EP3,MGST3,SKAP2,FAM107B,SCARB2,TMEM2,TMSB10,TRIM22,STOM,ANXA6,IRF7,NFIL3,DDX60…
24	transfac_pro-M00699	0.0550275	4.923	M1	IRF8,IRF2,IRF5,IRF6,IRF4,IRF1,IRF3,IRF7,STAT2,STAT1,MYB,ZEB1,SPI1	IFIT2,FAM65B,MX2,ZNFX1,IFIT1,SQRDL,DDX58,BACH1,RNF213,XAF1,SIGLEC1,IFI6,KLF9,SAMD9L,DTX3L,CNP,SKAP2,IFIT3,HRH2,MAP3K8,PARP9,DSE,CDKN1A,EZR,DDX60,CREB5,MX1,PARP12,OASL,RRBP1,MSN,RBMS1,ACTR3,FADS1,ALOX5AP,NAMPT,ADM,CDC42EP3,PTPRJ,ISG15,EIF2AK2,S100A10,SH3GLB1,SPTBN1,STX11,NCOA7,TLR2,S100A12,FKBP5,SRGN,RNF24,RUNX1,CAPG,TRIM69,FAM129B,EIF4E3,IFITM3,ASPH,EIF4G3,F13A1,HLX,NFIL3,RAB31,PARP14,CTSB,MNDA,R…
25	taipale-AAAAAGMGGAAGTA-Spic-DBD	0.0532495	4.68296	M3	SPIB,SPI1,SPIC,NFATC3,ELF5,ELK1,ELF2,ELF4,ETV7,ETV6,FLI1,TBP,ELK4,GABPB1,ETS1,YY1,TCF4,SIRT6	CAPZA1,USP32,PIM1,EHD4,TPM3,ALOX5AP,CUL1,PLAC8,SPI1,DNAJC13,MYH9,ACTB,FERMT3,STX11,FKBP5,CD36,NCF4,FCGR1B,SAMD9L,LILRB1,CLTC,RNF24,MXD1,BACH1,ECE1,SIGLEC1,SAMSN1,LCP1,CREB5,C3AR1,AQP9,GRN,S100A6,CDKN1A,PLBD1,CCND3,HLX,RBM47,FAM65B,SORT1,RUNX1,METTL9,FCGR1A,TRIB1,SRGN,FLVCR2,CAP1,SKAP2,RRBP1,MNDA,CD82,QPCT,HRH2,S100A10,SP110,ASPH,HIST1H1E,CDC42EP3,PTPRJ,NFIL3,PAG1,STOM,DSE,CSF2RB,CCR1,FAM198B
26	transfac_pro-M01882	0.0518027	4.48763	M1	IRF2,IRF1,IRF7,IRF8,IRF3,IRF4,IRF9,IRF5,PRDM1,IRF6,STAT1,STAT2,E2F1,PURA,JUN,FOS,ZEB1,SPI1,ZNF683	SH3GLB1,ZNFX1,IFIT2,CYBB,DDX60,IFI44L,XAF1,MAP3K8,KLF9,PSMB9,IFIT1,PLSCR1,RNF24,CD163,MSN,FADS1,CPEB4,IFI6,MX1,OTUD1,MX2,PSMA4,HLX,FAM129B,STX11,CREB5,STAT3,SCARB2,STAT1,MXD1,SIGLEC1,FAM65B,DSE,DTX3L,GM2A,CTSB,CCR1,DDX58,HRH2,CDC42EP3,OASL,BACH1,TRIB1,RBM47,TNFSF10,PARP14,ISG15,PARP9,ADM,RSAD2,IFIT3,MAFB,CHSY1,TMEM2,IRF7,ANXA2,EIF4G3,PIK3AP1,SAMD9L,FAM198B,SQRDL,RUNX1,EIF2AK2,FNDC3B,OAS2,STOM,GLI…
27	taipale-AAAAAGNGGAAGTN-SPIC-full	0.0504953	4.31113	M3	SPIC,SPIB,SPI1,ETV7,ELF2,ELF4,ETV6,FLI1,ELK4,TBP,ELK1,GABPB1,YY1,ETS1,ELF5,NFATC3,TCF4,SIRT6	SKAP2,ALOX5AP,MYH9,ANPEP,PIM1,USP32,TPM3,CAPZA1,BCL2A1,SP110,MAP3K8,SIGLEC1,CSF2RB,FAM65B,SAMD9L,PLAC8,ATP5E,STX11,RNF24,FKBP5,AQP9,CCND3,FCGR1B,ECE1,FAM129A,PLBD1,CD300E,ZCCHC2,DNAJC13,BACH1,RBMS1,CUL1,CLIC4,MXD1,METTL9,DSE,CPEB4,CAP1,GRN,NAPA,KLF9,PLSCR1,ZNFX1,PFKFB3,CDC42EP3,FADS1,CLTC,GLIPR2,FAM198B,S100A6,FCGR1A,TLE3,SLC25A37,TNIP1,QPCT,NCOA7,MGST3,CD63,LIMS1,SAMSN1,SERPINA1,VCAN,RUNX1,TPST2…
28	tfdimers-MD00581	0.0493317	4.15404	M3	ATF5	CD53,CD36,ALOX5AP,CDKN1A,QPCT,PIM1,SKAP2,BACH1,LILRB1,HLX,SAMSN1,ANPEP,RBM47,TPM3,IFIH1,MGST3,PAG1,FCGR1B,AQP9,TMEM2,TLR1,CD14,HRH2,FADS1,DSE,C3AR1,CREB5,TMEM123,PIM3,RBMS1,FAM65B,SERPINB1,NCF4,RNF24,MXD1,LIMS1
29	transfac_public-M00453	0.0480548	3.98166	M1	IRF7,IRF2,IRF1,STAT2,STAT1,IRF6,IRF5,IRF3,IRF4,IRF8	DTX3L,PARP9,DDX58,ZNFX1,LMNB1,DDX60,RSAD2,EPSTI1,OAS2,PARP14,TMEM2,OASL,CCND3,SCARB2,ADAR,MSN,STX11,CLIC4,IFIT2,ANXA6,RNF24,ADM,FAM65B,MX1,FADS1,SLC25A37,CREB5,ISG15,RNF213,BLVRA,SPTBN1,CD82,TNFSF10,IFI6,TMEM123,STAT1,DYSF,CAPG,EIF2AK2,IFIT1,STOM,FKBP5,CAP1,RBMS1,FAM129B,PARP12,ID2,CCR2,VCAN,GM2A,NFE2,HRH2,XAF1,PLAC8,TRIP12,TAP1,SH3GLB1,IFI44L,RBM47,SAMD9L,TRIM14,HLX,RAB10,CDKN1A,RAB31,NCF4,USP32…
30	taipale-NNMCCATATAWGGKNN-SRF-full	0.0467431	3.80457	M4	SRF	MYH9,CAP1,TPM4,ATP2A2,ACTB,MYL6,ALOX5AP,TPM3,LIMS1,CTSB,ADAM9,ACTR3,LCP1,ADM,CREB5,SUSD1,HIST1H1E,YWHAG,CPEB4,PTPRJ,CD82,IFI27L2,ANXA6,PAG1,CYBB,RAB31,DSE,F13A1,CES1,SLC25A37,MAPK14,ASPH,ITGB2,XAF1,FAM198B,DYSF,TLR8,CTNNA1,TMEM2,PIK3AP1,CAPN2,ACSL1,STX11,ADAR,CDKN1A,CD36,SERPINA1,ECE1,NCOA7,MGST3,C3AR1,TMEM123,NFIL3,GLIPR2,ID2,CDC42EP3,FAM107B,SLC2A14,RBMS1,CUL1
31	tfdimers-MD00007	0.0459979	3.70396	M1	IRF8,E2F1,IRF1,IRF4,MYB,IRF7,IRF5,IRF2,IRF6,IRF9,IRF3,ZEB1,POU5F1,FOS,JUN,FOXM1	IFIT1,IFIT2,RNF213,DDX60,ZNFX1,STX11,IFI6,DTX3L,MYOF,PARP9,TMEM2,MSN,IFIT3,PSMB9,SQRDL,NFIL3,FADS1,EIF4G3,CCR1,STAT3,LIMS1,EIF4E3,SLC6A6,CREB5,IFI27,PARP14,RBM47,DSE,CD36,ITGB7,FAM129B,ADAM10,IFI44,NCOA7,DYSF,MNDA,PTPN12,FAM65B,NFE2,CDC42EP3,TLR8,PIM1,RUNX1,PSMA4,SAMD9,S100A10,RSAD2,NAMPT,SAMSN1,FAM198B,TLR2,TLR1,FKBP5,RNF24,DNAJC13,QPCT,GBP2,GBP1,TRIM22,EIF2AK2,ANXA2,CCR2,SKAP2,ALOX5AP,F13A1,PAG…
32	transfac_public-M00062	0.0454444	3.62924	M1	IRF1,IRF2,IRF7	DYSF,ZNFX1,STAT1,XAF1,F13A1,HLX,ADAM10,GLIPR2,CD36,DRAM1,ID2,YWHAG,DDX60,FAM65B,MAP3K8,SAMD9L,POMP,DTX3L,RBM47,CHSY1,SP110,PARP9,LIMS1,STOM,ISG15,RNF24,BACH1,USP32,CREB5,TMEM2,PSMB9,TLR8,STAT3,DDX58,PIM1,CAPG,PLAC8,IFI27,CAPZA1,FKBP5,RSAD2,FADS1,FLVCR2,IRF7,ACSL1,CD53,ATP2A2,TPM3,CRISPLD2,EZR,PTPRJ,CES1,MSN,IFIT1,KLF9,EIF2AK2,CNIH4,UPP1,RAB10,CDC42EP3,STX11,NCOA7,PDIA6,SERPINB1,SPTAN1,NFIL3,TRIM1…
33	jaspar-CN0078.1	0.045244	3.60218	M5		CHSY1,STOM,SOCS3,BACH1,TMEM2,CD55,S100A10,ADAM10,NFIL3,RUNX1,LCP1,ANXA2,SPTAN1,CR1,TRIM25,STX11,CREB5,FKBP5,S100A8,FAM198B,EIF4E3,CDKN1A,LIMS1
34	tfdimers-MD00480	0.0448779	3.55276	M3	TAL1	QPCT,NCF4,DYSF,ALOX5AP,SLC6A6,SAMSN1,ITGB7,LIMS1,IL8,TNIP1,SPTBN1,FLVCR2,HRH2,S100A8,FAM65B,TPM3,LCP1,DSE,TLE3,BCL2A1,FAM101B
35	elemento-CATGTCCAG	0.0448561	3.54982	M6		IFIH1,DNAJC13,PDIA6,MYD88,ANXA4,MAFB,S100A8,CRISPLD2,CAPZA1,FKBP5,CREB5,TPST2,ASPH,QPCT,CSF2RB,FADS1,FAM129B,CDKN1A,ITGB2,EIF4E3,S100A12,SPTAN1,SAMSN1,PAG1
36	yetfasco-1899	0.0447864	3.54041	M7		CDKN1A,SAMD9L,CREB5,CDC42EP3,S100A10,STX11,HLX,TNFSF13B,STAT3,IDH1,RAB10,CPEB4,DNAJC13,TNIP1,CLTC,NFIL3,GLUL,VCAN
37	taipale-NTTRCGCAAY-CEBPB-full	0.0444683	3.49746	M8	CEBPB,CEBPG,CEBPD,CEBPE	NFIL3,CLU,KLF9,TRIB1,CREB5,HP,SPI1,RRBP1,PTPN12,PLBD1,ACSL1,MAPK14,CD36,LMNB1,ADM,CES1,FADS1,FLVCR2,SPTBN1,FAM129B,AQP9,LCP1,DRAM1,CDKN1A,RBM47,DSE,SERPINA1,FPR2,NAIP,SIGLEC1,FLOT2,EIF4G3,NFE2,EZR,CTSB,NCOA7,PLAC8,METTL9,VCAN,HMGB2,EIF4E3,GSR,IDH1,S100A12,YWHAG,F13A1,STAT3,GCA,CRISPLD2,ANXA4,H1F0,EHD4,HLX,STAT1,MSN,MAP3K8,ADAR,SPTAN1,S100A10,LILRA5,NAMPT,STX11,H2AFJ,QPCT,TPM3,SUSD1,MNDA,FAM65B,AT…
38	transfac_public-M00152	0.0444552	3.49569	M4	SRF	MYH9,ACTR3,MYL6,ANXA6,CAP1,LIMS1,ACTB,ALOX5AP,CUL1,ADM,CTNNA1,ATP2A2,LCP1,CPEB4,C3AR1,DSE,TMEM123,NFIL3,CAPN2,CES1,TPM4,CREB5,F13A1,TPM3,CDKN1A,XAF1,CD82,DYSF,YWHAG,CTSB,PAG1,PFKFB3
39	transfac_pro-M01204	0.044416	3.4904	M3	SPIB,SPIC,SPI1,EP300,E2F6,ETV7,GABPB1,FLI1,ELK4,ELF2,ELK1,ETV6,ELF4,TCF4,ETS1,YY1,TBP,ELF5,NFATC3,PURA,SIRT6,BPTF,ELK3,ETV4,ELF1,ETS2,ERG,GABPA,HOXD10	ALOX5AP,SPI1,CAPZA1,SKAP2,CUL1,BCL2A1,CSF2RB,USP32,LCP1,TPM3,RNF24,PLBD1,EHD4,STX11,SLC25A37,FAM65B,SAMD9L,CD14,RRBP1,QPCT,ATP5E,MYH9,FKBP5,SIGLEC1,SP110,PIM1,DNAJC13,HRH2,FERMT3,ZNFX1,CREB5,VNN2,ANPEP,ECE1,EIF4G3,LIMS1,BACH1,PFKFB3,AQP9,DSE,RBM47,RUNX1,PAG1,NCF4,NCOA7,SORT1,SLC6A6,MAP3K8,C3AR1,CAP1,EPSTI1,YWHAG,S100A6,EIF4E3,KLF9,SERPINA1,ASPH,HIST1H1E,S100A10,FAM129A,PLAC8,ST8SIA4,CDC42EP3,ITGB…
40	transfac_pro-M01203	0.0443506	3.48157	M3	SPI1,SPIB,SPIC,GABPB1,ELK4,ELF4,ELF2,ETV6,FLI1,ETV7,ELK1,TCF4,YY1,ETS1,E2F6,EP300,PURA,ELF5,NFATC3,STAT1,DBP,BPTF,TBP,MZF1,MYB	ALOX5AP,CAPZA1,TPM3,BCL2A1,PLBD1,EHD4,ANPEP,ATP5E,SKAP2,NCF4,RNF24,SPI1,FAM65B,SIGLEC1,FKBP5,CPD,MAP3K8,CAP1,RBM47,METTL9,HRH2,MYH9,SAMD9L,RUNX1,CSF2RB,ECE1,CDKN1A,USP32,LCP1,PTPRJ,TLE3,NAPA,CLTC,CREB5,DSE,RRBP1,CD14,LIMS1,AQP9,GM2A,QPCT,HLX,LILRB1,TRIP12,BACH1,GRN,SCARB2,CPEB4,SAMSN1,ID2,TNIP1,SOCS3,ITGB2,PLSCR1,H1F0,DYSF,CD36,SLC25A37,CD82,MXD1,EIF4G3,ACTR3,SLC6A6,TNFSF13B,YWHAG,GAPDH,CLIC4,TRI…
41	transfac_pro-M02770	0.0441763	3.45804	M2	IRF6,IRF5	HLX,MX1,DDX58,STAT3,BMPR2,XAF1,YWHAG,PARP12,ID2,SCARB2,TRIM25,CALM1,DTX3L,TRIM14,EPSTI1,MX2,RNF213,MYH9,RBM47,MAP3K8,CREB5,PARP9,CDKN1A,PLAC8,DDX60,SAMD9L,CRISPLD2,GRN,CKAP4,CNP,BLVRA,LMNB1,WDFY3,DRAM1,TPM4,IRF7,DSE,CAP1,CLU,EIF2AK2,EZR,RRBP1,RBMS1,MYOF,RUNX1,NCOA7,IFITM3,FKBP5,ITGB2,BACH1,MXD1,IFIT3,PLEK,ITGB7,ANXA2,VCAN,CHSY1,HIST1H1E,CLIC4,C3AR1,EIF4E3,METTL9,HMGB2,EIF4G3,CDC42EP3,NFIL3,LCP1,A…
42	jaspar-MA0102.1	0.0441066	3.44863	M8	CEBPA,CEBPB	NFIL3,TRIB1,CREB5,VCAN,ID2,CES1,CLU,NFE2,CDKN1A,MXD1,CTNNA1,FLOT2,NCOA7,TRIM69,PTPN12,ITGB7,DRAM1,ADM,KLF9,RBM47,CD53,BMPR2,TRIM25,MAPK14,HIST1H1E,FAM65B,SCARB2,EIF2AK2,FADS1,RBMS1,CUL1,S100A12,STX11,SERPINA1,STOM,TLR7,PIM3,GCA,LMNB1,RRBP1,CD82,ACTR3,SPI1,LCP1,S100A8,SLC2A14,SPTBN1,S100A9,MAP3K8,GAPDH,CD36,ANXA4,FAM129A,COPB2,ATP2A2
43	tfdimers-MD00018	0.0440761	3.44451	M3	ETV7,ELK4,ELF4,FLI1,ELF2,ETV6,SPIB,TBP,GABPB1,ELK1,SPI1,SPIC,DBP,STAT1,ETS1,HOXD10,ETV4,GABPA,ETS2,ELF1,ELK3,ERG,TCF4,ELF5,NFATC3,PURA,E2F6,EP300,TCF3,E2F1,SIRT6,STAT6	CSF2RB,CDKN1A,ALOX5AP,USP32,CPEB4,HLX,CAPZA1,MAP3K8,SKAP2,PAG1,TLE3,EHD4,MYH9,TRIM25,BCL2A1,KLF9,CREB5,CCR1,RNASE2,NLRC4,LIMS1,FAM65B,FKBP5,STX11,B4GALT5,ECE1,ITGB2,RAB31,BACH1,TRIM69,METTL9,FAM198B,EIF4E3,SIGLEC1,YWHAG,QPCT,IFNGR2,NAPA,STOM,CTSB,DRAM1,LCP1,SLC25A37,VCAN,TNFSF10,S100A10,DNAJC13,MXD1,EZR,TPST2,APLP2,ADM,ACTB,SUSD1,F13A1,FNDC3B,TPM4,CUL1,SAMD9L,PLAC8,FADS1,CDC42EP3,TMSB10,DSE,SORT1…
44	taipale-NTTRCGCAAY-CEBPD-DBD	0.0433396	3.34508	M8	CEBPD,CEBPE,CEBPB,CEBPG	NFIL3,KLF9,CLU,TRIB1,PTPN12,RRBP1,CREB5,SPI1,ACSL1,DRAM1,LMNB1,HP,PLBD1,ADM,AQP9,FAM129B,LCP1,SPTBN1,CD36,RBM47,CES1,FADS1,DSE,CDKN1A,MAPK14,NFE2,SIGLEC1,SERPINA1,FLVCR2,EZR,EIF4G3,YWHAG,IDH1,ANXA4,CTSB,HLX,MAP3K8,PLAC8,NAIP,FLOT2,H1F0,TPM3,GCA,ADAR,FPR2,SPTAN1,FAM65B,MSN,S100A12,TRIP12,SUSD1,ANXA2,MNDA,STX11,QPCT,H2AFJ,NCOA7,STAT3,F13A1,SLC25A37,TSPO,TMEM2,CRISPLD2,ATP2A2,HMGB2,USP32,LILRA5,ID2,…
45	taipale-NTTRCGCAAY-CEBPG-full	0.0432263	3.32978	M8	CEBPG,CEBPB,CEBPD,CEBPE	NFIL3,TRIB1,PTPN12,RRBP1,KLF9,CREB5,SPI1,HP,PLBD1,CD36,CDKN1A,LMNB1,RBM47,CLU,MAPK14,DRAM1,ADM,DSE,EIF4G3,FADS1,AQP9,FAM129B,LCP1,SIGLEC1,NFE2,SERPINA1,CES1,SPTBN1,ACSL1,CTSB,TMEM2,VCAN,ADAM19,ANXA6,S100A12,FLVCR2,HMGB2,IDH1,YWHAG,NCOA7,USP32,S100A10,MAP3K8,ADAR,F13A1,EZR,EIF4E3,FPR2,STAT3,ANXA2,NAIP,FKBP5,PLAC8,METTL9,STX11,HIST1H1E,MYH9,ANXA4,H2AFJ,MSN,GCA,SLC25A37,HLX,MXD1,VNN2,CPEB4,ATP2A2,LI…
46	jaspar-MA0102.2	0.0432088	3.32743	M8	CEBPB,CEBPA,CEBPE,CEBPD	NFIL3,CREB5,CLU,ID2,TRIB1,CD36,CTNNA1,GCA,S100A8,NFE2,MXD1,HIST1H1E,FAM65B,AQP9,VCAN,TSPO,CES1,STX11,KLF9,FLOT2,LCP1,PIM3,SPTBN1,RBM47,TRIM69,RRBP1,CDKN1A,NCOA7,DRAM1,DYSF,EIF2AK2,S100A12,ACSL1,PLBD1,HLX,LMNB1,METTL9,COPB2,QPCT,TLR7,TRIM25,RBMS1,PAG1,HP,ST8SIA4,CD53,GLUL,ITGB2,FAM198B,HMGB2,EHD4,TMEM2,GSR,ANXA4,EMB,PLAC8,FPR1,EIF4G3,CDC42EP3,SLC2A14,SIGLEC1,CLTC,MYH9,FLVCR2,SORT1,FADS1,PTPN12,ANX…
47	jaspar-PF0050.1	0.0430563	3.30684	M3		EIF4G3,MYH9,LMNB1,CTNNA1,FAM65B,SERF2,PTPRJ,CDKN1A,ITGB2,NFE2,ST8SIA4,SIGLEC1,RAB31,STAB1,DYSF,ADAR,ECE1,EHD4,STX11,RUNX1,CD53,S100A9,ACTB,CLIC4,CDC42EP3,TLE3,VCAN,TPM3,PAG1,RNF24,ZNFX1,TLR1,PLAC8,DSE,AQP9,ANXA2,SLC25A37,SCARB2,S100A12,CREB5,SPI1,RBMS1,CAPN2,S100A10,GRN,ANXA6,LIMS1,SPTBN1,CAPG
48	homer-M00159	0.0427774	3.26918	M3	IRF4,SPI1,ETS1,PURA,GABPB1	NCF4,ITGB2,ACTB,EIF4G3,TPM3,TNIP1,CAPZA1,SAMSN1,DSE,LCP1,CTSB,ALOX5AP,RBM47,MYH9,CD53,S100A10,NFIL3,BCL2A1,BACH1,FAM129B,DYSF,CCND3,RAB31,SQRDL,CD82,VCAN,APLP2,TRIB1,PTPRJ,ECE1,RNF24
49	taipale-NTTRCGCAAY-Cebpb-DBD	0.042651	3.25212	M8	CEBPD,CEBPB,CEBPE,CEBPG	NFIL3,CLU,TRIB1,KLF9,PTPN12,RRBP1,SPI1,CREB5,HP,ACSL1,MAPK14,PLBD1,ADM,CD36,LMNB1,CES1,DRAM1,FAM129B,SPTBN1,AQP9,LCP1,FLVCR2,FADS1,RBM47,CDKN1A,SERPINA1,DSE,SIGLEC1,NAIP,EZR,FLOT2,NFE2,EIF4G3,CTSB,FPR2,NCOA7,IDH1,HMGB2,CRISPLD2,S100A12,GSR,MAP3K8,YWHAG,PLAC8,METTL9,F13A1,HLX,TPM3,GCA,FAM65B,SPTAN1,H2AFJ,SUSD1,ANXA4,STAT1,MNDA,QPCT,MSN,STX11,CCR2,ADAR,USP32,ANXA2,MXD1,VCAN,TSPO,S100A10,HIST1H1E,SL…
50	encode-UW.Motif.0052	0.0422893	3.20329	M9	NFKB1,BCL3,STAT6,EBF1,OVOL2,RELA,NFKB2,REL,NFATC3,ZBTB7A,DEAF1	CPEB4,SUSD1,CD82,SPTBN1,EIF4G3,LCP1,HMGB2,SIGLEC1,S100A12,FCGR1B,FKBP5,TNIP1,CD36,MGST3,FAM65B,SOCS3,S100A10,KLF9,DSE,FAM198B,LIMS1,RUNX1,CSF2RB,ITGB2,PLSCR1,MAP3K8,CYFIP1,RNF24,CREB5,CD63,TPM3,PDIA6,NCF4,GCA,CR1,FCGR1A,VCAN,RAB31,IL10RB,EPSTI1,CDC42EP3,STAT1,PIM1,MYH9,UBE2J1,SLC25A37,STX11,BCL2A1,CRISPLD2,RBMS1,FAM129A,JAK3,SERPINA1,IFIH1,BACH1,CDKN1A,ANXA4,TMEM123,CTNNA1,CLIC4,ANXA2,NFIL3,EZR,Z…
51	jaspar-PF0018.1	0.0417359	3.12857	M10	TFEB,BHLHE41,SREBF2,SREBF1,ARNT,ATF3,TFEC,ARNTL,USF1,TFE3,USF2,BHLHE40,HELT	GRN,CTSA,NAPA,USP32,TLE3,GNS,ARPC5,S100A10,FKBP5,CTSD,SKAP2,CALR,CD63,CTSB,TLR1,SWAP70,BACH1,LCP1,VCAN
52	taipale-NTTRCGCAAY-CEBPG-DBD	0.0417359	3.12857	M8	CEBPG,CEBPB,CEBPD,CEBPE	NFIL3,TRIB1,PTPN12,RRBP1,KLF9,SPI1,CREB5,MAPK14,PLBD1,CD36,CDKN1A,LMNB1,RBM47,LCP1,CES1,FAM129B,DRAM1,HP,FADS1,AQP9,ADM,SIGLEC1,DSE,CLU,CTSB,IDH1,VCAN,NCOA7,SPTBN1,SERPINA1,FPR2,EIF4G3,S100A12,HLX,ACSL1,FLVCR2,YWHAG,EZR,MSN,USP32,MAP3K8,ANXA6,NFE2,PLAC8,S100A10,ADAR,HMGB2,TPM4,MXD1,F13A1,ADAM19,ATP2A2,VNN2,STX11,CRISPLD2,METTL9,ANXA4,TMEM2,ANPEP,ANXA2,CALM3,ACSL3,TSPO,ENO1,MYOF,GSR,MYH9,CPEB4,SLC…
53	homer-M00192	0.0415485	3.10327	M1		XAF1,MX2,MX1,ADM,DDX58,ADAR,NFIL3,CDKN1A,TRIM22,STAT3,LMNB1,BLVRA,CMPK2,MTRNR2L1,RRBP1,RUNX1,MAFB,IFI16,FKBP5,HIST1H1E,SAMD9L,RBM47,EIF2AK2,LIMS1,CNP,VCAN,NCOA7,COPB2,SAMSN1,HLX,IDH1,FAM65B,CTSB,KLF9,RSAD2,GCA,OAS3,PARP14,TMEM2,GLIPR2,MYOF,ANXA6,ZNFX1,CALM1,SPTBN1,IFI44L,FCGR1A,FCGR1B,CTNNA1,ST8SIA4,CD53,H2AFJ,CD36,BACH1,LAP3,STAT1,FNDC3B,CREB5,LCP1,ACTB,FAM198B,VNN2,SQRDL,FLVCR2,ISG15,IFI35,S100…
54	yetfasco-1222	0.0414918	3.09562	M11	ZNF683,PRDM1,PRDM2,MEF2C,MEF2D,MEF2A,MEF2B,MEF2BNB-MEF2B,RFX1,RFX2,RFX3,RFX6,RFX4,RFX8	FAM129B,CDKN1A,CTSB,CD36,MYH9,RBM47,SORT1,EIF4G3,FAM129A,NCOA7,CALM1,ACTB,PTPRJ,DYSF,RBMS1,ACSL3,ATP2A2,ADAM10,FKBP5,SOCS3,CHSY1,FADS1,ECE1,TSPO
55	yetfasco-1228	0.04147	3.09268	M11	MYBL2,MYBL1,MYB,SNAPC4,HSF1,HSF4,HSF2,ZNF683,PRDM1,PRDM2,RFX2,RFX3,RFX4,RFX1,RFX6,RFX8	FKBP5,SOCS3,EIF4G3,MYH9,TSPO,TLE3,FAM101B,CHSY1,RBMS1,YWHAG,NCOA7,CDKN1A,RBM47,VCAN,ECE1,NFE2,ACTB,KLF9,CALM1,SPTAN1,DYSF,SLC2A3,CREB5,FAM129B
56	transfac_pro-M00821	0.0414046	3.08386	M12	NFE2L2,NFE2,BACH1,MAF,MAFF,MAFG,BACH2,NFE2L1,MAFK,MAFB,NFE2L3,JUN,FOSL2,FOS,FOSB,JUNB,JUND,FOSL1,SPI1,BATF	DSE,CLU,PTPRJ,BACH1,MAP3K8,CALM1,TRIB1,FADS1,FKBP5,CD82,ZCCHC2,FAM65B,NCOA7,BCL2A1,RNF24,HLX,LIMS1,SPTAN1,CES1,ENO1,EAF1,RBMS1,CREB5,MNDA,CDKN1A,GAPDH,STX11,CLTC,TSPO,SIGLEC1,S100A9,ITGB2,EHD4,S100A8,PSMA4,DNAJC13,ALOX5AP,CD53,ANXA4,TRIM22,WDFY3,PIK3AP1,USP32,ADAR,TNFSF10,MAPK14,DDX60L,CTSB,UPP1,KLF9,SLC25A37,AGFG1,CTNNA1,CD55,TLR8,BLVRA,FPR1,RUNX1,RBM47,EIF4E3,NFIL3,CAP1,MYH9,LCP1,SOCS3,LAIR1,TY…
57	yetfasco-1264	0.0413959	3.08268	M11		STAT3,RBM47,SOCS3,EIF4G3,FKBP5,MYH9,CHSY1,CTSB,PTPRJ,CREB5,LCP1,FAM129B,TLE3,SPTAN1,CDKN1A,KLF9,CDC42EP3,CAPG,RBMS1,LMNB1,FADS1
58	homer-M00158	0.0413829	3.08091	M1	SPI1,IRF4,E2F1,PRDM1,IRF8,STAT1,EP300,ZEB1,MYB	CCND3,HRH2,EIF4G3,MYOF,PAG1,MX2,TNIP1,HLX,KLF9,GRN,SLC25A37,OTUD1,ALOX5AP,MX1,RNF24,IFIT2,PLSCR1,AGFG1,CD82,TLE3,CTSB,STX11,PTPRJ,CD36,FAM65B,FAM198B,ZNFX1,CLIC4,DSE,CYBB,SPTBN1,RRBP1,XAF1,MYH9,SERPINA1,TLR2,NAMPT,CDC42EP3,ANXA2,ACSL3,ST8SIA4,SAMSN1,LCP1,MAFB,CDKN1A,PLAC8,TMEM2,TRIP12,EIF4E3,CPEB4,ITGB2,CKAP4,CD53,QPCT,FADS1,CYP1B1,CCR1,NCOA7,RUNX1,CAPG,TMSB10,CD63,MSN
59	transfac_public-M00052	0.0408338	3.00678	M9	RELA,BCL3,NFKB1,REL,NFKB2,OVOL2,STAT6,EBF1,RELB	FAM129A,S100A10,STX11,MAP3K8,KLF9,RNF24,VCAN,NCF4,PLSCR1,S100A12,EPSTI1,TLE3,FKBP5,CD82,SIGLEC1,CSF2RB,DDX60L,SPTBN1,TNIP1,LIMS1,SERPINA1,CD36,ANXA2,GCA,LCP1,CAPG,DSE,PLAC8,CES1,CDC42EP3,ANXA4,HMGB2,CREB5,NCOA7,RBMS1,BCL2A1,FAM65B,UBE2J1,SUSD1,JAK3,SLC25A37,CR1,STAT1,MSN,RAB10,GRN,TSPO,FLOT2,TMEM2,TPM4,MGST3,TMEM123,SOCS3,NFIL3,SAMSN1,IFI16,FADS1,ADAM19,BACH1,ANXA6,TLR2,CLIC4,IL1RN,QPCT,MXD1,MYH9…
60	jaspar-MF0003.1	0.0408294	3.0062	M9	NFKB1,BCL3,REL,OVOL2,RELA,NFKB2,YY1,STAT6,EBF1,ZBTB7A,NFATC3,CHURC1,AP3B1,DEAF1,RELB	FAM129A,S100A10,SOCS3,NCF4,CD82,S100A12,CSF2RB,MAP3K8,KLF9,TLE3,STX11,SIGLEC1,FKBP5,RNF24,TNIP1,PLSCR1,CLIC4,STAT1,CD36,LIMS1
# Rank	Track id	AUC	NES	ClusterCode	Transcription factor	Target genes
1	wgEncodeSydhTfbsK562Stat2Ifna6hStdPk.narrowPeak.gz	0.172077	10.1668	T1	STAT2	DTX3L,PARP9,DDX60,PARP14,MX1,MX2,OAS2,IFITM3,PHF11,IFIT1,EPSTI1,DDX58,SP100,PLSCR1,ADAR,NAPA,HERC5,OAS3,TRIM22,XAF1,IFI27,OAS1,RSAD2,IFI44L,IRF7,ISG15,IFIT3,SLFN5,IFIH1,STAT1,TMEM123,PARP12,DDX60L,CMPK2,SP110,OASL,TRIP12,STAT2,TRIM69,ECE1,IFI35,IFI6,TRIM25,LGALS3BP,LAP3,SAMD9,TAP1,CCND3,PSMB9,NAMPT,SAMD9L,RNF213,EHD4,IFI16,TRIM14,EIF2AK2,PGAM1,CNP,IFIT2,MYD88,APOL6,CHMP5,IFITM2,TMPO,TNFSF10,ZNFX1
2	wgEncodeSydhTfbsK562Stat1Ifna6hStdPk.narrowPeak.gz	0.164289	9.63584	T2	STAT1	DDX60,DTX3L,PARP9,OAS2,MX1,ADAR,NAPA,EPSTI1,MX2,PARP12,ISG15,OAS3,PLSCR1,OAS1,DDX58,LAP3,TRIM14,IFITM3,PHF11,IFI27,IRF7,IFIT1,STAT1,TRIM69,TMEM123,STAT2,XAF1,IFIT3,IFI44L,SP100,OASL,SLFN5,RSAD2,IFIH1,ECE1,TRIM22,SP110,IFI6,PARP14,DDX60L,TRIP12,TAP1,CMPK2,PSMB9,SAMD9,IFI35,EIF2AK2,EHD4,CCND3,TRIM25,LGALS3BP,RNF213,NAMPT,SAMD9L,IFI16,CHMP5,APOL6,TNFSF10,ZNFX1,MYD88
3	wgEncodeSydhTfbsK562Stat2Ifna30StdPk.narrowPeak.gz	0.154414	8.9625	T1	STAT2	PHF11,MX1,DTX3L,PARP9,IFI27,DDX58,SP100,EPSTI1,SP110,STAT1,ADAR,IFIT3,OAS3,IFIH1,PLSCR1,LAP3,TRIM69,ISG15,DDX60,CMPK2,STAT2,OAS1,SAMD9L,DDX60L,IFITM3,IRF7,IFIT1,NAPA,PARP12,IFI6,PARP14,IFI16,LGALS3BP,TRIM25,TRIM22,RSAD2,TAP1,OASL,XAF1,PSMB9,IFI35,OAS2,NAMPT,SAMD9,MTHFD2,TRIM14,ECE1,EIF2AK2,CCND3,APOL6,MYD88,STAT3,RNF213,NFE2,ZNFX1,NCOA7,MAP3K8
4	wgEncodeSydhTfbsK562Stat1Ifna30StdPk.narrowPeak.gz	0.134564	7.609	T2	STAT1	DTX3L,PARP9,IFI27,MX1,PHF11,STAT1,DDX58,PLSCR1,CMPK2,TRIM69,PARP14,ADAR,ISG15,STAT2,SP110,OAS3,IFIT1,DDX60L,SP100,LAP3,IFIT3,SAMD9L,IFI6,EPSTI1,DDX60,IFIH1,OAS1,IFITM3,OASL,IFI16,NAPA,PARP12,IRF7,MTHFD2,TAP1,TRIM25,PSMB9,SAMD9,IFI35,TRIM14,STAT3,EIF2AK2,RSAD2,NAMPT,CCND3,RNF213,NCOA7
5	wgEncodeSydhTfbsK562Irf1Ifna30StdPk.narrowPeak.gz	0.0881826	4.44648	T3	IRF1	MX1,SQRDL,PARP14,OAS3,DTX3L,PARP9,APOL6,DDX60L,IFIT3,PARP12,ADAR,IFIH1,TAP1,IFI35,LGALS3BP,DDX58,PSMB9,SP100,STAT1,ISG15,SP110,IFIT1,GBP1,SAMD9,DDX60,PHF11,CALM3,SAMD9L,FBXL5,RAB31,IFI6,ITGB7,MTHFD2,RSAD2,GBP2,VAMP5,IFIT2,STAT2,XAF1,SREBF2,IFITM3,PLSCR1,RAB10,PSMA4,ADM,ZNFX1,CLTC,YWHAG,CAPZA1,NAMPT,TPM4,CMPK2,SPTAN1,ENO1,GLIPR2,FKBP5,SRGN,RNF213,SLC25A37,GLUL,MAP3K8
6	wgEncodeSydhTfbsK562Stat1Ifng6hStdPk.narrowPeak.gz	0.083049	4.09644	T2	STAT1	DTX3L,PARP9,STAT1,APOL6,GBP1,MTHFD2,TRIM69,TAP1,PSMB9,LAP3,STAT2,EPSTI1,STAT3,FCGR1A,GBP5,PARP14,GBP2,NAMPT,SOCS3,NCOA7,IFI27,PDIA6,IRF7,RUNX1,RNF213,NAPA,LGALS3BP,SPTBN1,ITGAM,PLSCR1,SORT1,CD53

## Sheet: Covmyo_iRegulon
; Name	DEG_Covmyo
; Species and nomenclature	Homo sapiens, HGNC symbols
; Motif collection	10K (9713 PWMs)
; Track collection	1120 ChIP-seq tracks (ENCODE raw signals)
; Minimum NEScore	3
; Rank threshold for visualization	5000
; ROC threshold for AUC calculation (%)	0.03
; Minimum identity between orthologous genes	0
; Maximum false discovery rate (FDR) on motif similarity	0.001
; Motif rankings database	20kb centered around TSS (7 species)
; Track rankings database	20kb centered around TSS (ChIP-seq-derived)
; Number of valid nodes	818
; iRegulon version	iRegulon v1.3 (build: 2015-02-12)
# Rank	Motif id	AUC	NES	ClusterCode	Transcription factor	Target genes
1	elemento-CGCCGCC	0.064164	6.12094	M1		TAB2,NR2C2,SLC44A1,JARID2,DYRK1A,SP3,ZNF503,USF2,ARHGAP5,CPEB4,SPEN,ASH1L,SATB1,DDX6,RB1CC1,BCL2L11,CHD7,TLE3,PPM1B,LMO4,EIF4G2,ETF1,YWHAZ,GATAD2B,ZC3H7A,C6orf62,UBE3A,UBR5,BBX,CLIP1,UBE2D2,PBX3,KDM6A,QKI,SETD1B,FNDC3B,DPP8,WAC,CUL3,ZFP91,PHIP,RAP1A,FBRS,ARID2,BAZ2A,FBXL20,NRIP1,UBL3,NFAT5,HMGB3,PELI2,STK40,USP47,HMGA1,HMGB1,MED13L,PAFAH1B1,KIAA0232,SRSF4,SETD5,ZFAND6,RFX2,PHF20L1,EIF1B,UBE2B,SBF…
2	elemento-CGGCGGC	0.0620368	5.78437	M2		TAB2,CPEB4,SATB1,PPM1B,JARID2,SLC44A1,EIF4G2,USF2,LMO4,CHD7,RB1CC1,ARID2,NR2C2,DYRK1A,NRIP1,BCL2L11,ASH1L,PBX3,DDX6,SP3,FNDC3B,WAC,BBX,SPEN,ARHGAP5,FBXL20,PAFAH1B1,NCOA3,UBE2D2,ETF1,ZFAND6,ADD3,KDM2A,HIC1,QKI,USP47,ZNF503,RNF145,TLE4,CLIP1,SETD5,C16orf72,GATAD2B,TLE3,CSNK1A1,BAZ2A,C6orf62,UBR5,KDM6A,CUL3,RAP1A,SETD1B,PTPN12,UBE3A,UBL3,UBE2B,NCOR2,MARCKS,BIRC2,FOXO3,HMGB3,CDK9,RNF10,PHIP,PELI2,MED…
3	homer-M01545	0.058175	5.17333	M3	EGR1	DYRK1A,JARID2,SATB1,ARID2,NR2C2,UBE2E3,HMGA1,HMGB1,RAP1A,LMO4,POU2F1,HIF1A,ZNF516,CXXC5,CHD7,PAFAH1B1,ASH1L,CPEB4,HBP1,HMGB3,BBX,C6orf62,SETD1B,ELF4,KDM6A,FBXL20,SP3,GPRIN3,ETF1,ARHGAP21,UBL3,ACTG1,BCL2L11,WAC,VEZF1,PPM1B,UBE2B,INO80D,NCOR2,MAFB,ZBTB7A,KDM2A,MARCKS,ARHGAP5,STAG2,FNDC3B,PIK3R1,DPP8,TLE3,ARID3B,USF2,PIK3CA,PHIP,RFX2,ZFAND6,HLA-C,REL,UBE2R2,SLC6A6,ADD3,DUSP6,CTNNB1,CNBP,RREB1,CLTC,M…
4	transfac_pro-M01057	0.0580283	5.15012	M1		TAB2,NR2C2,JARID2,SLC44A1,USF2,ZNF503,SP3,CPEB4,DYRK1A,RB1CC1,CHD7,BCL2L11,SATB1,ETF1,SPEN,TLE3,DDX6,ASH1L,EIF4G2,ARHGAP5,ZC3H7A,LMO4,BBX,USP47,C6orf62,UBL3,YWHAZ,FBXL20,QKI,SETD1B,PPM1B,KDM6A,UBE2D2,UBE3A,RAP1A,CLIP1,FNDC3B,PBX3,WAC,ARID2,UBR5,DPP8,CSNK1A1,CUL3,PIK3CA,PHIP,NRIP1,HMGB3,ZFP91,NFAT5,HMGB1,PHF20L1,GATAD2B,BZW1,SETD5,FBRS,GNB2,RFX2,NCOA3,STAG2,ZFAND6,CREBBP,HMGA1,PAN3,SBF2,H1F0,ATXN1…
5	yetfasco-374	0.0542597	4.55383	M3		SATB1,ARID2,C6orf62,DYRK1A,HMGA1,PAFAH1B1,SETD1B,CXXC5,JARID2,ARHGAP21,ASH1L,BBX,RAP1A,NR2C2,UBL3,ZFP36L1,PELI2,HMGB1,LMO4,ARID3B,HIF1A,ZBTB7A,EIF4G2,CPEB4,CHD7,INO80D,BAZ2A,CTNNB1,MARCKS,ELF4,DUSP6,TAB2,ARHGAP5,TLE3,PPM1A,KDM6A,STAG2,PIK3CA,ZFAND6,CDC42SE2,RB1CC1,DHRS3,BZW1,FAM49B,HLA-C,HIC1,YWHAZ,KLHL5,UBE2E3,ZNF516,POU2F1,KDM3A,PIK3R1,MTMR3,UBE2B,CAB39,MAFB,SSH1,SP3,HBP1,RREB1,CNBP,ARID5B,CHD1…
6	homer-M00833	0.0535163	4.4362	M1		JARID2,TLE3,SATB1,SPEN,TLE4,ZNF503,ELK1,BZW1,SP3,GNB2,HMGA1,NR2C2,ELK3,UBE3A,STK40,BCL2L11,GATAD2B,ELF4,UBL3,PTPN12,ASH1L,ARID5B,ZC3H7A,NUMB,FBXL20,FNDC3B,NFAT5,SAMD4B,RARA,RASSF2,DYRK1A,SLC44A1,H1F0,C6orf62,GAB2,LMO4,USF2,CPEB4,PPM1B,EIF4G2,PAFAH1B1,ZNF516,ARHGAP21,PPM1A,CPT1A,BAZ2A,HNRNPL,RREB1,MAP3K8,KDM6A,ZFP91,ZEB2,INO80D,RAP1A,FAM49B,BIRC2,KDM5B,PCM1,MED13,APLP2,TAB2,BBX,CDC42SE2,HMGB3,YWHA…
7	elemento-AAAATGGCG	0.0532407	4.3926	M4	YY1	C16orf72,CIRBP,EIF4G2,PPIA,DDX6,PICALM,PTBP2,PAFAH1B1,WTAP,CSNK1A1,CNOT1,USP34,RBM3,KDM3A,STAG2,ZFP91,SLC23A2,AFTPH,USP47,ASH1L,DYRK1A,AP1G1,KDM2A,HMGB2,NR2C2,DUSP6,UBR5,H1F0,RREB1,TOP1,CTNNB1,LEMD2,HMGB1,RNF10,EIF1B,SPEN,SMOX,LMO4,NCOA3,EIF1AY,JARID2,KLF3,TACC1,CRK,EPB41L3,WAC,ARID5B,ANKRD12,MARCKS,UBE2E3,CAB39,GNB2,ZCCHC2,GALC,CLIP1,SLC25A37,GNB1,ZMYM2,TLE3,SSBP3,WDR82,ZBTB7A,HMGB3,UBL3,HNRNPL,…
8	taipale-AAAAAGCGGAAGTN-SPI1-full	0.0521841	4.22542	M5	SPI1,SPIB,SPIC,ETV6	HIC1,ARPC4,POU2F1,NCKAP1L,CCL2,ALOX5AP,SIRPA,ENG,CAPZA1,RPL7,PIK3R5,CELF2,PHF20L1,DHRS9,CLIP1,SAT1,CLTC,PLAC8,PLEKHO2,FERMT3,RHOG,PKN1,IRF2BP2,PIK3CG,FOXO3,EMP1,CASP8,FAM126A,APH1A,CHST15,GPR65,RNF7,TMEM127,AFTPH,TMEM106A,SLC16A6,KDM3A,ACTR2,IFNGR1,SYK,ATXN1,CUL3,SESTD1,PRKAG2,RAP1A,BACH1,RNF24,NUMB,VEZF1,UBE2H,SLK,NRIP1,NINJ1,ARHGAP27,RNF181,RIN3,FBXL20,SPI1,CHD7,PXN,LPIN2,GAB2,ASPH,DOCK4,S100A6…
9	homer-M00669	0.0509748	4.03408	M6		HMGB1,BTG1,SP3,SATB1,CHD7,ZEB2,ABCA1,TLE3,HMGA1,ZBTB7A,USF2,PPP4R2,CREBBP,HBP1,CLIP1,FAM160B1,DYRK1A,PXN,METRNL,PREX1,GPR160,CXXC5,ZFP36L1,DUSP6,ARHGAP27,GATAD2B,FOXO3,DDIT4,PHIP,ARPC5L,SSBP3,ACSL4,PIKFYVE,AP1G1,CNOT1,INO80D,MARCKS,DDX6,SETD1B,ZMYM2,TP53INP1,EP300,GCNT1,ELF4,SLC23A2,RB1CC1,SQSTM1,KIAA0232,LMO4,PLEC,RBM47,DAZAP2,RHOG,CTSB,SPHK1,SMOX,ARID3B,PTBP2,GRB2,CHST15,MFN2,CLTC,BASP1,SPAG9,I…
10	flyfactorsurvey-sqz_SANGER_5_FBgn0010768	0.0504494	3.95095	M7	ZNF362,ZNF384	HMGB1,ARID3B,GATAD2B,SP3,ZFP36L1,LMO4,ARID2,KIAA0232,SATB1,DYRK1A,SQSTM1,MTSS1,ATG2A,BTG1,ITCH,ASH1L,RBM47,CREBBP,PPP6C,ZBTB7A,HNRNPL,RPS10,JARID2,GCNT1,CXXC5,PAFAH1B1,DDIT4,CDC42SE2,SLC16A6,PTPRJ,ABCA1,SLC43A2,NFAT5,MGAT4A,ARHGAP27,SPHK1,ARHGAP12,YPEL2,DPP8,RUNX3,ORAI2,PXN,NCOR2,AFTPH,SPEN,ATXN1,AP1G1,STX1A,PTPN11,WDR82,ATP6V0A1,UBE2R2,TBC1D10B,CLIP1,CNOT1,TPST1,SLC23A2,WTAP,USP34,GCHFR,ZNF503,P…
11	yetfasco-1186	0.0502314	3.91645	M7	MYBL2,MYBL1,SNAPC4,MYB,TGIF1,TGIF2,TGIF2LX,TGIF2LY	PPP4C,KDM2A,DPP8,CHD7,PAFAH1B1,GATAD2B,NCOA3,DUSP6,INO80D,SLC23A2,MARCKS,DHRS3,ITCH,LMO4,CXXC5,USP34,PPP6C,BTG1,STAG2,PXN,KLF3,ARHGAP21,TIMP2,TLE3,SLC43A2,ATXN1,SQSTM1,JARID2,HMGB1,GCNT1,RNF10,ZNF503,DDIT4,SSBP3,RB1CC1,TPST1,MAFG,MGAT4A,PELI2,ARID2,ZBTB7A,RPS10,FBXL20,NFAT5,CTSB,SLK,ATP6V0A1,RBM47,RUNX3,YWHAZ,ARID3B,YPEL2,SLC44A1,SLC25A3,CMIP,PIK3R1,RAC1,ADAP2,RAB8B,GPCPD1,SLC7A11,CNOT1,ELK3,ABHD…
12	yetfasco-1258	0.0497853	3.84587	M7	TCF3,STAT1,E2F1,MEF2A,MEF2B,MEF2BNB-MEF2B,MEF2C,MEF2D,ZNF683,PRDM1,PRDM2,MYBL2,MYBL1,SNAPC4	KDM2A,MECP2,DDIT4,GATAD2B,STAG2,DUSP6,NCOA3,PAFAH1B1,ADAP2,SLC23A2,DPP8,ITCH,ZEB2,DHRS3,MARCKS,SQSTM1,PXN,INO80D,ATP6V0A1,PELI2,TLE3,USP34,GCNT1,MGAT4A,LMO4,RPS10,UBE2L3,CXXC5,KLF3,CPT1A,BTG1,SLC43A2,PPP6C,ELK3,HLA-C,CHD7,HMGB1,JARID2,RAC1,ARID3B,ABHD2,NFAT5,YWHAZ,FAM49B,TPST1,AAK1,RREB1,YPEL2,SLK,SPHK1,SATB1,RBM47,RNF10,GPCPD1,SLC7A11,RAPH1,THBS1,CDC42SE2,SSBP3,TIMP2,TBC1D10B,MTMR3,RUNX3,UBE2E3,…
13	flyfactorsurvey-phol_SANGER_5_FBgn0035997	0.0495276	3.8051	M4	YY1,YY2	C16orf72,EIF4G2,DDX6,LEMD2,PCIF1,RBM3,STAG2,CIRBP,PAFAH1B1,ATF4,KDM3A,ZCCHC2,CNOT1,KDM5B,WTAP,PPIA,HMGB2,CSNK1A1,GNB1,KDM6A,ARF1,SLC23A2,AFTPH,PIAS1,NR2C2,HNRNPL,KDM2A,ASH1L,CLIP1,HIF1A,TAB2,IFITM2,UBE3A,H1F0,AP1G1,PICALM,WIPF1,USP47,WDR82,UBL3,ACTG1,UTY,RREB1,UHRF1BP1L,MIOS,DYRK1A,ZMYM2,IP6K1,ZFP91,USP34,ATP6V0A1,UBA52,HMGA1,PBX3,CPEB4,EPB41L3,GALC,USP7,PPP1R14B,BASP1,EIF1AY,GAPDH,OSBPL11,WIPI2,…
14	homer-M00836	0.0493868	3.78282	M1		EIF4G2,JARID2,ETF1,NR2C2,TAB2,DYRK1A,RB1CC1,UBL3,CPEB4,SLC44A1,DDX6,USF2,SPEN,ZNF503,SATB1,LMO4,BBX,SP3,CHD7,BCL2L11,TLE3,STAG2,USP47,SETD1B,ZC3H7A,PIK3CA,ASH1L,ARHGAP5,TLE4,C6orf62,FBRS,FNDC3B,HMGB3,UBE3A,RAP1A,QKI,ATF4,TP53INP1,BZW1,PPM1B,YWHAZ,FBXL20,CSNK1A1,CXXC5,KDM6A,CLIP1,ADD3,PAFAH1B1,NFAT5,PTPN12,AP1G1,RNF145,BIRC2,ABCA1,HIC1,UBE2D2,GATAD2B,NEDD4L,GPRIN3,BTG1,ARID2,KDM3A,NCOA3,PHIP,UBE2E…
15	flyfactorsurvey-hb_SANGER_2.5_FBgn0001180	0.049373	3.78063	M7	ZNF513	HNRNPL,ZFP36L1,HMGB1,BTG1,TLE3,LMO4,SMAD3,METRNL,SATB1,USF2,INO80D,CREBBP,DYRK1A,RUNX1,SPHK1,PHIP,SQSTM1,SP3,JARID2,FOXO3,MTSS1,ARID3B,SKIL,DDIT4,MAP3K14,CXXC5,KIAA0232,GPR160,RBM47,PAFAH1B1,GCNT1,SLC43A2,TMCC3,RNF10,PI4K2A,ELF4,CHST15,PANX2,ARHGAP21,STK24,GATAD2B,ZFP91,DUSP6,AP1G1,CPEB4,ITCH,SUPT6H,MAFB,LSP1,ZMYM2,DHRS3,DHRS9,FBXL20,AFTPH,YPEL2,CTSB,SRSF4,HBP1,SLC23A2,SNX9,QKI,ZC3H7A,BASP1,PXN,R…
16	taipale-AAAAAGMGGAAGTN-SPIB-DBD	0.0490062	3.7226	M5	SPIB,SPI1,SPIC,ETV6,ELF5,ELK1,ETV7,ETS1,SIRT6,GABPB1,ELF4,ELF2,ELK4,FLI1,YY1,NFATC3,TCF4,TBP	HIC1,ARPC4,CAPZA1,ALOX5AP,PIK3R5,CELF2,NCKAP1L,SIRPA,ENG,POU2F1,CLIP1,CCL2,DHRS9,AFTPH,PLEKHO2,SLC43A2,PLAC8,FERMT3,ACTR2,PKN1,RPL7,PHF20L1,LPIN2,PRKAG2,CASP8,CLTC,BACH1,RNF181,TMEM127,SAT1,IRF2BP2,RHOG,CHST15,EP300,SLC16A6,RNF24,NRIP1,SPI1,CBL,FBXL20,GPR160,PIK3CG,GPR65,APH1A,SEC14L1,GAB2,FAM126A,SPHK1,IFNGR1,FOXO3,SESTD1,ARHGAP27,RIN3,NCOA3,ATXN1,RASSF2,REL,ELF4,CUL3,RARA,KLHL5,NCOR2,SYK,AQP9,U…
17	flyfactorsurvey-pho_SANGER_10_FBgn0002521	0.048917	3.70848	M4	YY1,YY2,ZFP42	C16orf72,EIF4G2,CIRBP,LEMD2,DDX6,KDM3A,PCIF1,RBM3,PAFAH1B1,ASH1L,ZFP91,AP1G1,PPIA,PICALM,STAG2,KDM2A,CSNK1A1,ATF4,USP34,NR2C2,KDM6A,UBL3,USP47,HMGB1,KDM5B,ARF1,AFTPH,HMGB2,SPEN,GALC,ZCCHC2,CNOT1,MTMR3,CRK,SLC23A2,IP6K1,GAPDH,WDR82,RAF1,H1F0,UBE3A,WTAP,ACTG1,TAB2,ZMYM2,HIF1A,POU2F1,UBR5,MIOS,PCM1,WAC,CTNNB1,ARHGAP5,PPIG,DYRK1A,UTY,EIF1B
18	yetfasco-1223	0.0482291	3.59964	M7		GATAD2B,SATB1,USP34,SLC23A2,PAFAH1B1,ITCH,ATP6V0A1,MGAT4A,GCNT1,KDM2A,DHRS3,DPP8,SQSTM1,STAG2,MARCKS,DUSP6,PXN,DDIT4,UBE2L3,RPS10,ADAP2,RBM47,INO80D,ARID3B,CXXC5,TIMP2,NCOA3,ZNF592,ELK3,SSBP3,YWHAZ,RAC1,HMGB1,STX1A,TLE3,HLA-C,SPHK1,SLK,PPP6C,LMO4,TPST1,BTG1,ELF4,NFAT5,TRIM11,THBS1,SLC7A11,YPEL2,AAK1,PITPNA,ZBTB7A,RAPH1,NF1,CNOT1,AP1G1,SMOX,PTPRJ,CTSB,HIF1A,KLF3,CHD7,TPRA1,TTC39C,CHMP4B,SLC43A2,AR…
19	jaspar-PF0018.1	0.0481736	3.59086	M8	TFEB,BHLHE41,SREBF2,SREBF1,ARNT,ATF3,TFEC,ARNTL,USF1,TFE3,USF2,BHLHE40,HELT	HNRNPH2,PICALM,UBE2B,CTSA,SIRPA,BLOC1S1,SATB1,ARHGAP12,TLE3,PKN1,ZNF292,MFF,DMXL2,KLF3,PHF20L1,H2AFY,FNIP2,S100A10,DAZAP2,CPT1A,CTSD,RC3H2,GNB2,ATXN1,CD63,MTMR3,CXXC5,CBL,SYNJ2,SDCBP,LSP1,FNIP1,CTSB,PCM1,CELF2,SNX30,TLR1,SWAP70,MAFG,SLC36A1,BACH1,SDC4,GALC,ZEB2,NEDD4L,C16orf72,STAG2,TBC1D15,RASSF2
20	transfac_pro-M02921	0.0481438	3.58615	M6	TCF7	SATB1,YPEL2,POU2F1,LMO4,DUSP6,PAN3,ATXN1,FOXO3,RARA,TLE3,BTG1,EMD,CHD7,IREB2,HNRNPL,ZFAND6,PLEC,DYRK1A,UBASH3B,ARHGAP21,HMGB1,HMGB3,PLEKHO2,ZBTB7A,STX1A,GNB2,ZFP36L1,ARID5B,KDM5B,RREB1,VDR,KLF3,PPP4R2,DDIT4,VIM,SNRK,CMIP,PHIP,PIAS1,ADD3,BIN1,CTSB,RIN3,ACTG1,PPP1R14B,METRNL,TIMP2,APLP2,NOTCH1,SH3BP2,ELF4,PLEKHM2,INO80D,PREX1,LPIN2,TRIP12,CREBBP,DDX6,ZNF516,GCNT1,SMAD3,DHRS3,BBX,SSBP3,EPB41L3,HBP1,…
21	jaspar-PF0103.1	0.0480626	3.57329	M4	YY1	RBM3,EIF4G2,PCIF1,NR2C2,ARF1,C16orf72,IP6K1,MTMR3,CSNK1A1,EP300,ITSN2,TAB2,SMURF2,PELI2,CLIP1,DDX6,ZMYM2,PAFAH1B1,KDM3A,KDM6A,CNOT1,CHD2,KDM2A,TTYH3,WTAP,HMGB1,UBL3,KDM5B,UBE2E3,EMD,STAG2,AFTPH,CPEB4,HMGA1,UTY,ASH1L,AP1G1,HIF1A,DYRK1A,ATF4,LMO4,CREBBP,ZCCHC2,CIRBP,ACTG1,ARHGAP27,MKLN1,PREX1,TIMP2,EIF1B
22	homer-M00567	0.0478524	3.54004	M7	ZNF513	HMGB1,ZFP36L1,HNRNPL,SATB1,ZNF503,BTG1,ARID3B,HMGA1,GATAD2B,PPM1B,UBE2R2,SQSTM1,INO80D,ITCH,CNOT1,JARID2,SSBP3,ELK3,PXN,TOP1,AFTPH,ARHGAP27,CTSB,PAFAH1B1,SPHK1,WTAP,USP34,UBAP1,GCHFR,PAFAH1B2,RAC1,USF2,SLC23A2,ARHGAP12,RPS10,CLIP1,YWHAZ,DYRK1A,CD9,AP1G1,PPP6C,CLTC,GCNT1,MTSS1,SF3A3,PTPN11,CCDC88A,CDC42SE2,PPARG,CHD7,ASH1L,ZNF592,ATG2A,NFAT5,DHRS3,PLEKHO2,SRSF4,DDIT4,KDM6A,ORAI2,KDM2A,UBE2E3,SP3,N…
23	yetfasco-1192	0.0476423	3.50679	M7	TGIF1,TGIF2,TGIF2LX,TGIF2LY,ZNF683,PRDM1,PRDM2,MEF2A,MEF2B,MEF2BNB-MEF2B,MEF2C,MEF2D	GATAD2B,DHRS3,ITCH,CHD7,SLC23A2,ARID3B,HMGB1,CXXC5,PAFAH1B1,RBM47,PPM1B,RPS10,STAG2,MGAT4A,NCOA3,USP47,SSBP3,HLA-C,ADAP2,DDIT4,ATP6V0A1,USP34,LMO4,SQSTM1,KDM6A,AP1G1,RAC1,NFAT5,SLC25A3,TBC1D10B,ZNF592,KDM2A,ITSN2,YWHAZ,PPP4C,DUSP6,EPB41L3,PXN,INO80D,BTG1,SEC14L1,CTSB,UBE2E3,DPP8,SATB1,ELK3,ARID2,TP53INP1,ABHD2,PAFAH1B2,SPHK1,YPEL2,SLC7A11,AFTPH,AAK1,UBE2L3,PPP6C,TMEM167B,TIMP2,GK5,TPST1,GPR160,JA…
24	stark-WHWWWWWWWWKK	0.0476125	3.50209	M6	ELF3	HMGB1,ZFP36L1,TLE3,BTG1,HMGA1,POU2F1,SATB1,GNB2,MTSS1,ARHGAP21,ZBTB7A,INO80D,PHIP,SLC23A2,UBE2R2,FOXO3,NCOR2,ZNF503,MARCKSL1,DUSP6,AP1G1,DDX6,TLE4,HNRNPL,NCOA3,ZEB2,ORAI2,RB1CC1,RPS10,CREBBP,METRNL,HLA-C,RNF10,JARID2,BBX,WDR82,DDIT4,IFNAR1,KIAA0232,SPEN,PXN,CLIP1,SETD1B,GPR160,SP3,RFX2,CXXC5,ARHGAP27,GATAD2B,PIAS1,PTPRJ,STX1A,ZNF516,WWC3,WIPF1,ASH1L,ARF1,QKI,RBM47,SEC14L1,ZC3H7A,SLC16A6,USF2,BRI3…
25	yetfasco-1262	0.0473191	3.45566	M7	YOD1	KDM2A,GATAD2B,ZEB2,PELI2,TLE3,MAFG,PXN,NFAT5,TIMP2,USP34,CXXC5,SQSTM1,DUSP6,NCOA3,ABHD2,PAFAH1B1,DHRS3,AFTPH,USF2,ITCH,ADAP2,STAG2,ZNF503,DPP8,LMO4,BTG1,GCNT1,CREBBP,SPHK1,HLA-C,ELK3,PPP6C,TPST1,YWHAZ,SSBP3,HMGB1,RREB1,SLC23A2,RBM47,UBE2L3,ARID3B,ZNF592,SMOX,RAC1,KLF3,MGAT4A,ATP6V0A1,CHD2,SP3,BAZ2A,ACSL4,CHMP4B,RUNX3,CHD7,YPEL2,CDC42SE2,TRIM11,DYRK1A,RNF10,DSE,ATXN1,PCYT1A,ELF4,PLEKHM2,UBE2E3,PAF…
26	transfac_public-M00396	0.0472775	3.44908	M9	EN1	CHD7,ATXN1,KDM6A,RARA,POU2F1,HMGB1,RAB34,HMGB3,UTY,UBR5,DYRK1A,ACTG1,GNB2,SATB1,DDX6,PPIA,TAB2,WTAP,ARHGAP5,BBX,PTPRJ,ATP11B,SMAD3,KLF3,FAR1,ZNF516,EMD,PHIP,PICALM,ZBTB7A,ARHGAP21,CIRBP,PFDN1,LMO4,EMP1
27	jaspar-MA0010.1	0.0472716	3.44814	M6		ZEB2,HMGB1,PAN3,SP3,DDIT4,LMO4,DUSP6,BTG1,SATB1,TTC39C,METRNL,TLE3,FOXO3,ZFP36L1,WDR26,DYRK1A,ABCA1,USF2,HNRNPL,CHD7,POU2F1,PHIP,SMAD3,HBP1,RBM47,KLF3,UBASH3B,WIPF1,ATXN1,GPR160,GALC,CREBBP,ST8SIA4,ARHGAP21,RB1CC1,ARHGAP18,HLA-C,GNB2,SLK,EMD,PRKAG2,FNIP2,PAFAH1B1,INO80D,ARID2,TLE4,GATAD2B,RIOK3,ARID3B,BCAT1,VAV3,CLTC,H2AFY,NR2C2,YWHAZ,KLHL5,KDM3A,TBC1D23,YPEL2,GCNT1
28	transfac_pro-M01827	0.0471447	3.42806	M6		HMGB1,SP3,DYRK1A,YPEL2,PAN3,TLE3,SATB1,LMO4,ARID2,USF2,HNRNPL,FOXO3,SMAD3,KDM5B,PHIP,BTG1,CREBBP,KIAA0232,METRNL,HMGA1,RUNX1,HLA-C,RB1CC1,S100A10,PTPRJ,RIN3,PELI2,CCDC88A,INO80D,DUSP6,TRPC4AP,TLE4,PTBP2,SRSF10,GPR160,ARHGAP21,RREB1,SPHK1,MTSS1,SYK,DDX6,ZFP36L1,RICTOR,NCOA3,VDR,RAC1,DDIT4,ADD3,ZC3H7A,CNOT1,PPARG,CHD7,ALOX5AP,SSBP3,XIAP,CHST15,SH3BP2,CXXC5,ARID3B,UBASH3B,NEDD4L,MARCKS,GCNT1,PLEC,MA…
29	yetfasco-1268	0.0470555	3.41395	M7	FOXP3,FOXA3,TGIF1,TGIF2,TGIF2LX,TGIF2LY,MEF2A,MEF2BNB-MEF2B,MEF2B,MEF2C,MEF2D	GATAD2B,KDM2A,ZEB2,DUSP6,DHRS3,ELK3,USP34,ITCH,DPP8,PXN,STAG2,SLC23A2,SQSTM1,SATB1,ATP6V0A1,MGAT4A,NCOA3,PAFAH1B1,ARID3B,DDIT4,RBM47,ADAP2,NFAT5,RAC1,CHD7,INO80D,TRIM11,UBE2L3,SLC7A11,CXXC5,TPST1,SSBP3,ZBTB7A,PHC2,HLA-C,RPS10,HMGB1,ZFAND3,KLF3,RUNX3,TLE3,SMOX,GCNT1,YPEL2,SLC16A6,PPM1B,ZMYM2,ARID2,LMO4,SPHK1,BTG1,PELI2,ELF4,CTSB,CPEB4,RNF10,YWHAZ,EPB41L3,RREB1,TIMP2,MAFG,ZNF592,SLC25A3,AP1G1,MARCK…
30	taipale-AAAAAGMGGAAGTA-Spic-DBD	0.0468989	3.38917	M5	SPIB,SPI1,SPIC,NFATC3,ELF5,ELK1,ELF2,ELF4,ETV7,ETV6,FLI1,TBP,ELK4,GABPB1,ETS1,YY1,TCF4,SIRT6	HIC1,CAPZA1,ARPC4,ENG,NCKAP1L,ATG2A,CLIP1,CCL2,POU2F1,CASP8,ALOX5AP,CMIP,ATXN1,DHRS9,PHF20L1,SIRPA,CELF2,PLAC8,SPI1,RPL7,PKN1,FERMT3,CUL3,PPP2R5C,FOXO3,RNF181,GPR65,SAT1,SLC43A2,SESTD1,PLEKHO2,MKLN1,CHST15,FAR1,CHD7,EMP1,PIK3R5,AFTPH,TMEM127,FAM126A,CLTC,RNF24,KLHL5,RIN3,UBASH3B,BACH1,APH1A,KDM3A,SLC16A6,RB1CC1,GATAD2B,SAMSN1,VEZF1,CBL,IRF2BP2,SDCBP,UBE2H,BBX,SLC44A1,IFNGR1,RARA,AQP9,ZNF267,THBD,…
31	homer-M00220	0.0468929	3.38822	M3	TAF1,POLR2A,TBP,HIC1	JARID2,ARID2,HMGB1,MARCKS,SETD1B,NR2C2,SATB1,TLE3,HMGA1,CHD7,DYRK1A,LMO4,STAG2,PHIP,UBE2E3,ZFP36L1,INO80D,ZNF516,MAFG,HIF1A,RUNX1,POU2F1,PSMD7,PBX3,KDM6A,RREB1,PIK3R1,MAFB,CXXC5,HLA-C,ZFAND6,CTNNB1,DHRS3,HBP1,KLHL2,BBX,AFTPH,WAC,TP53INP1,PPM1B,YPEL2,PELI2,HMGB3,KDM3B,GCNT1,CLTC,NCOR2,USF2,CDC42SE2,FAM49B,RNF24,KDM2A,MTSS1,ELF4,CHD2,ABCA1,ATXN1,UBASH3B,ASH1L,ZEB2,NOTCH1,ARID5B,CSNK1A1,BAZ2A,DSE,RC…
32	homer-M00602	0.0468929	3.38822	M9		KDM6A,FURIN,HMGA1,CREBBP,SLC36A1,UTY,ZFP36L1,RREB1,INO80D,PREX1,CHD7,SHOC2,ZFAND6,CTNNB1,BBX,PFDN1,ZEB2,LMO4,EPB41L3,DYRK1A,YWHAZ,TBC1D23,FAM91A1,RYBP,PHIP,TLE4,PPM1A,RAPH1,ANKRD12,CHST15,WDR1,SLC7A11,EDNRB,VEZF1,SPHK1,ATP13A3,RPRD1B,ZCCHC2,SLC16A6,HIC1,TMEM167B,DDX6,HLA-C,HMGB1,ADD3,MFF,HIF1A,MTSS1,BTG1,ARID5B,ACVR1B,FNIP1,SATB1,HMGB3,ITSN2,UBE2E3,KLHL5,SDC4,MKNK1,ACTR2,PBX3,CUL3,CCDC88A,UBE2H,E…
33	swissregulon-SPI1.p2	0.0467799	3.37035	M5	SPI1,IRF4,PURA,ETS1,MYB	PDLIM7,SLC43A2,PLEKHO2,RHOG,MYO1F,SATB1,RARA,TCIRG1,KLHL5,MAPKAPK2,SKIL,PREX1,PIK3CG,SYK,SLC16A6,CD82,SH3BP2,ACVR1B,GNB2,RREB1,RIN3,VDR,CSK,ZEB2,PIK3R5,ZBTB7A,PXN,NCOR2,FBRS,CXXC5,PTPRJ,CTSB,CHD2,PTPN7,RAB1B,TWF2,BACH1,EMP1,STX1A,MGAT1,ARHGAP27,TTC39C,NOTCH1,SMOX,SIRPA,RASSF2,NF1,RAPGEF1,ALOX5AP,WWC3,SASH3,CMIP,BAZ2A,UBR5,PCYT1A
34	transfac_public-M00395	0.0467184	3.36062	M9	HOXA3	CHD7,SP3,WTAP,ACTG1,ZBTB7A,SATB1,IREB2,DUSP6,POU2F1,ZEB2,GNB2,C16orf72,FBRS,LMO4,HIC1,RARA,ARHGAP21,DDX6,SLC36A1,EMD,DYRK1A,ZMYM2,MARCKSL1,CUL3,YPEL2,ATXN1,C6orf62,LCOR,INO80D,HMGB1,HMGA1,CELF2,ITSN2,HMGB3,BBX,SH3BP2
35	transfac_pro-M02044	0.0466788	3.35435	M4	YY1	C16orf72,LEMD2,EIF4G2,DDX6,STAG2,PCIF1,PAFAH1B1,ATF4,ASH1L,AP1G1,KDM3A,KDM2A,ZFP91,CNOT1,NR2C2,WTAP,UBL3,CSNK1A1,CIRBP,AFTPH,RBM3,PPIA,KDM5B,USP47,H1F0,PICALM,SLC23A2,ARF1,ZCCHC2,GAPDH,ZMYM2,WDR82,GALC,IP6K1,RREB1,ACTG1,HNRNPL,GNB2,MIOS,MTMR3,UBE3A,TAB2,DYRK1A,WAC,HIF1A,UBA52,EIF1AY,PPP4R2,ITSN2,USP34,CHD2
36	flyfactorsurvey-rn_SOLEXA_5_FBgn0259172	0.046435	3.31577	M7	ZNF362,ZNF384,PAX4,TCF3,POU5F1,BPTF,PGR,ZNF513,JAZF1,SRF,TBPL2,TBPL1,MEF2D,MEF2B,MEF2BNB-MEF2B,SNAPC4,MYBL2,MYBL1,MYB,ELF3	ZFP36L1,BTG1,HMGB1,SP3,SATB1,TLE3,ARHGAP21,CXXC5,RUNX3,USF2,LMO4,GCNT1,METRNL,GATAD2B,ARID3B,JARID2,ADAM17,KDM2A,NR2C2,CPEB4,LSP1,PXN,ATG2A,SLC43A2,FOXO3,ABCA1,ITCH,ADIPOR1,SPHK1,ORAI2,KLF3,DHRS3,DYRK1A,PAFAH1B1,SNX9,PPM1B,NF1,TMCC3,NOTCH1,ZEB2,CLIP1,AFTPH,ITSN2,QKI,ACSL4,YWHAZ,STX1A,HBP1,GPR160,ENO1,KDM5B,H2AFY,DPP8,MTSS1,ADD3,MAFG,INO80D,WWC3,MGAT4A,DDIT4,LFNG,TRABD,UBE2E3,AP1G1,ANXA11,NCOR2,US…
37	homer-M00596	0.0462109	3.28032	M10		IREB2,POU2F1,PTPRJ,C16orf72,CHD7,ACTG1,LMO4,DDX6,DYRK1A,ATXN1,ARHGAP21,SATB1,KLF3,CEP170,PLEKHO2,PAN3,TAB2,CSK,DUSP6,RUNX3,UBE3A,KDM5B,ZEB2,PAFAH1B2,CIRBP,HMGB1,EMD,WDR1,PHIP,HMGB3,HIC1,UBR5,WTAP,SLC23A2,NR2C2,KDM6A,RCOR3,RBPJ,KIAA0232,PPIA,CXXC5,RYBP,SPHK1,SIRPA,ATP11B,GNB2,STX1A,STAG2,TLE3,ARID2,BTG1,RC3H2,HMGA1,NOTCH1,ARID5B,RARA,PIK3R1,ZBTB7A,SKIL,ATP2A3,FNDC3B,PIKFYVE,CHD2,PTPN12,PAFAH1B1,IN…
38	yetfasco-1264	0.0460226	3.25052	M7		GATAD2B,CHD7,DDIT4,BTG1,RBM47,TBC1D10B,LMO4,CREBBP,DUSP6,NCOA3,DHRS3,SLC23A2,PAFAH1B1,PPP6C,USP34,CTSB,PTPRJ,SPHK1,SSBP3,THBS1,ITCH,PPM1B,PXN,SLC43A2,GCNT1,SEC14L1,HMGB1,SATB1,ATP6V0A1,TLE3,SQSTM1,ADAP2,ARID2,AAK1,SLC7A11,ARID3B,NR2C2,ZNF592,ABHD2,AP1G1,TPST1,MGAT4A,SLC16A6,CNOT1,MAP3K14,TMCC3,INO80D,RAC1,ITSN2,KLF3,STAG2,UBE2E3,STK24,KDM2A,KDM6A,JARID2,YWHAZ,UBE2L3,SPAG9,TBC1D23,GNB1,ETF1,YPEL2,…
39	transfac_pro-M00695	0.0459949	3.24613	M1		EIF4G2,NR2C2,ZMYM2,PAFAH1B1,TAB2,FBRS,BZW1,ASH1L,SP3,CXXC5,RC3H2,DYRK1A,LMO4,SATB1,NFAT5,ARHGAP21,PIK3CA,RREB1,RAP1A,UBL3,C6orf62,ARID4A,FOXO3,NCOR2,BAZ2A,QKI,UBE2B,ADD3,BTG1,NOTCH1,ETF1,FAM49B,CUL3,BCAP31,ZBTB7A,HMGA1,ZFP91,ARHGAP5,GNB2,ARID5B,TLE3,CPEB4,WDR26,ATXN1,CHST15,FBXL20,PHIP,ZNF516,PTPN12,SPHK1,GAPDH,H2AFY,SOS2,PBX3,CLIP1,CIRBP,YWHAZ,SPEN,KDM2A,SMOX,ZFAND6,UBE3A,UBR5,LSP1,CSK,KDM3A,LCO…
40	hdpi-SF1	0.0458898	3.22951	M11	SF1	CTNNB1,CHD2,ACTR2,FBXL20,BBX,UBE2R2,QKI,REL,TAB2,INO80D,SPEN,EP300,MAN1A1,PHIP,SATB1,PAFAH1B1,PPIG,NCOA3,EIF4G2,ASH1L,AP1G1,MTSS1,RB1CC1,POU2F1,CHURC1,RC3H2,PBX3,HMGB1,CHD7,PPARG,RICTOR,APLP2,CYP1B1,SETD5,HBP1,ATP13A3,GNB1,USP34,HMGB3,SP3,ARHGAP27,SSBP3,BTG1,ZNF516,ADD3,WDR26,ZBTB43,ZFP36L1,ARHGAP21,STAG2,YOD1,ZC3H7A,WWC3,EMD,ZNF292,HMGA1,ARID5B,BASP1,RUNX3,PRKAG2,DDX6,ZMYM2,MED13,SAMD4B,CDC42SE2…
41	encode-UW.Motif.0038	0.0458779	3.22762	M7		ZFP36L1,HMGB1,ARID3B,SATB1,GATAD2B,BTG1,DDIT4,JARID2,NCOA3,ZNF503,INO80D,RAC1,PPP4C,PTPRJ,PAFAH1B1,KDM2A,RUNX3,ADAP2,PLAC8,UBE2R2,CHD7,HBP1,DPP8,PPP6C,PPIG,MARCKS,DHRS3,SLC23A2,TLE3,MGAT4A,ZNF592,RPS10,SLC43A2,CPEB4,DYRK1A,PIK3R1,KLHDC10,CLIP1,SQSTM1,ITCH,STK24,CDC42SE2,USF2,HNRNPL,PAFAH1B2,SLC16A6,AAK1,SPHK1,ELK3,CPT1A,NFAT5,HLA-C,SRGN,ARHGAP27,CNOT1,PIKFYVE,UBAP1,ATP6V0A1,RBM47,DUSP6,YWHAZ,ASH1…
42	flyfactorsurvey-jim_F1-9_SOLEXA_2.5_FBgn0027339	0.04586	3.2248	M7	ZNF362,ZNF384	ZFP36L1,SATB1,ARID3B,HNRNPL,GATAD2B,ARID2,DYRK1A,PLAC8,ATXN1,DDIT4,ABCA1,RUNX3,STK24,PAFAH1B2,RPS10,MTSS1,STX1A,SLC23A2,SQSTM1,HMGB1,CLIP1,JARID2,RBM47,INO80D,AP1G1,TLE3,SLC43A2,DHRS3,ATG2A,PAFAH1B1,CMIP,ELK3,SPHK1,ITCH,ZBTB7A,DPP8,SLC5A3,UBE2R2,NCOA3,BTG1,GCNT1,DHRS9,CXXC5,SSBP3,KDM2A,PPM1B,PIK3R1,ARHGAP12,SLC16A6,MAFG,SP3,PPP6C,USP34,RNF10,BRD1,LMO4,ARHGAP21,ZEB2,ELF4,HLA-C,SF3A3,BRD4,SEC14L1,T…
43	taipale-NCCGCCATNNT-YY2-full	0.0457847	3.21288	M4	YY2,YY1,ZFP42	C16orf72,CIRBP,CSNK1A1,LEMD2,EIF4G2,DDX6,ZMYM2,KDM3A,STAG2,HMGB1,PICALM,PAFAH1B1,FNDC3B,PCIF1,LMO4,RBM3,GNB2,HMGB3,VEZF1,USP34,NR2C2,DDIT4,RNF24,WTAP,TAB2,SWAP70,PCM1,H1F0,SLC23A2,USF2,TLE3,CDC42SE2,UBR5,ATF4,GNB1,DYRK1A,BAZ2A,WDR82,KDM2A,NCOA3,HNRNPM,KDM6A,PIAS1,BTG1,USP47,GATAD2B,CXXC5,DMXL2,UBL3,HNRNPH2,GALNT1,HLA-C,CELF2,AFTPH,NF1,WIPF1,DOCK5,FAM49B,CHD2,SASH3,DSE,SLC7A11,C6orf62,ZCCHC2,ARHGA…
44	homer-M01839	0.0457252	3.20347	M2		TLE4,ARID5B,DUSP6,SH3BP2,RB1CC1,ELF4,ZNF503,UBE2E3,FBRS,ARID4A,PPM1B,ZMYM2,H1F0,C16orf72,UBE2B,WDR26,EPB41L3,EIF4G2,SATB1,PELI2,STAG2,PAFAH1B1,CSK,FOXO3,MIER1,TAB2,ARHGAP21,SMAD3,NRIP1,SQSTM1,RC3H2,RREB1,AFTPH,SKIL,HMGB2,SOS2,CALM3,ZNF292,RNF24,CHST15,LMO4,WAC,ZEB2,PHIP,ARID2,GNB1,ZBTB7A,CHD7,BTG1,CTSB,VIM,YWHAZ,ABHD2,ZFAND3,SDC2,CELF2,HLA-C,AAK1,WTAP,TLE3,ITSN2,ARF1,DYNC1LI2,SNX18,MFF,ZNF516,KDM…
45	flyfactorsurvey-pho_SOLEXA_5_FBgn0002521	0.0456539	3.19218	M4	YY1,YY2,ZFP42	C16orf72,EIF4G2,LEMD2,CIRBP,STAG2,KDM6A,AP1G1,CSNK1A1,KDM3A,PICALM,PCIF1,DDX6,PPIA,ZMYM2,PAFAH1B1,ATF4,RBM3,NR2C2,KDM2A,SPEN,MTMR3,HNRNPL,CNOT1,ASH1L,UTY,ZFP91,AFTPH,IP6K1,UBL3,SBF2,USP47,USP34,H1F0,ARF1,SLC23A2,LMO4,HMGB3,WDR82,ITSN2,WIPF1,KDM5B,EIF1B,CPEB4,WTAP,ZCCHC2,WAC,PIAS1
46	yetfasco-1271	0.0454477	3.15956	M7	TCF3,E2F1,MYBL1,MYBL2,SNAPC4,MYB,YOD1,MEF2A,MEF2B,MEF2BNB-MEF2B,MEF2C,MEF2D,MMS19	GATAD2B,KDM2A,PAFAH1B1,MGAT4A,NCOA3,DPP8,DHRS3,SQSTM1,ITCH,CHD7,PXN,ATP6V0A1,ARID3B,STAG2,HMGB1,SLC23A2,DUSP6,DDIT4,MARCKS,ARHGAP27,TLE3,BTG1,NFAT5,SLC43A2,ZFAND3,ADAP2,RAPH1,INO80D,ABHD2,CXXC5,ZBTB7A,GCNT1,HLA-C,PELI2,SLC25A3,USP34,ARHGAP21,CHD2,ELK3,RREB1,SLK,LMO4,RAC1,SSBP3,YWHAZ,ATXN1,PPP4C,PPP6C,TIMP2,SPHK1,CBL,TPST1,WIPF1,CHMP4B,RUNX3,ADIPOR1,CMIP,EMP1,JARID2,ELF4,FBXL20,THBS1,ARID2,EPB41L3…
47	yetfasco-1847	0.0453684	3.14701	M6		HMGB1,TAGLN2,TLE3,ZFP36L1,SATB1,HMGA1,BTG1,FOXO3,LMO4,DYRK1A,INO80D,PXN,UBASH3B,METRNL,ZBTB7A,RNF10,NCOA3,POU2F1,PHIP,MTSS1,CD63,SPEN,PAFAH1B1,CLIP1,GATAD2B,CREBBP,RB1CC1,AP1G1,CXXC5,NCOR2,SLC23A2,ZEB2,USF2
48	yetfasco-1236	0.0453367	3.14199	M7	TCF3,E2F1,IRF5,IRF2,IRF4,IRF6,IRF7,POU5F1,TGIF1,TGIF2,TGIF2LX,TGIF2LY,MYBL2,MYBL1,SNAPC4	KDM2A,ZEB2,GATAD2B,RNF10,PAFAH1B1,SQSTM1,DUSP6,ITCH,ELK3,NFAT5,GCNT1,CXXC5,STAG2,TIMP2,PXN,DPP8,USP34,DDIT4,SLC23A2,HMGB1,HLA-C,NCOA3,DHRS3,GPCPD1,ATXN1,PPP6C,KLF3,SLK,RASSF2,ZNF592,CHD7,ATP6V0A1,MGAT4A,EMP1,RPS10,SPHK1,ABHD2,CSK,ADAP2,RUNX3,THBS1,INO80D,UBE2L3,ARID3B,SLC7A11,TRIM11,SLC43A2,CBL,TPST1,AAK1,BTG1,RAPH1,MARCKS,PELI2,RAC1,RBM47,YPEL2,SSBP3,WIPF1,ZBTB7A,TLE3,CHD2,ELF4,LMO4,ZFAND3,FBXL2…
49	homer-M00682	0.0453327	3.14136	M7		ZFP36L1,SATB1,FGFR1OP2,HMGB1,BTG1,RUNX1,REL,ZNF503,INO80D,MTSS1,PBX3,ARID5B,SPEN,HMGA1,PHIP,QKI,UBE2R2,POU2F1,MARCKS,AP1G1,FOXO3,TAB2,BBX,DYRK1A,EMD,RUNX3,CAB39,PAFAH1B1,ARID3B,SSBP3,PXN,NOP10,APLP2,TLE3,DHRS3,KLF3,RICTOR,RAC1,GCNT1,SRGN,NFAT5,HLA-C,ADD3,HNRNPL,RC3H2,NOTCH1,KLHL5,RREB1,FBXO7,PPIG,ARHGAP21,RBM47,ZNF516,SDCBP,SMAD3,MED13L,NCOA3,MED13,EP300,DDX6,PPARG,CHD2,DUSP6,DDIT4,ACTR2,FBXL20,C…
50	flyfactorsurvey-HLH106_SANGER_5_2_FBgn0015234	0.045301	3.13635	M8	SREBF2,TFEB,TFEC,SREBF1,MLX,MLXIPL,USF1,TFE3,ARNT,BHLHE41,BHLHE40,ATF3,ARNTL,USF2,HELT	PICALM,UBE2B,ZNF292,HNRNPH2,CTSA,ARHGAP12,BLOC1S1,SIRPA,SLC36A1,DAZAP2,GNB2,ORAI2,PHF20L1,ANKRD12,CLCN7,RREB1,PKN1,RC3H2,CXXC5,CBL,SYNJ2,NAA50,MAFG,WIPI1,S100A10,PPM1A,CPT1A,C16orf72,KLF3,CHD2,CTSB,ATP6V0B,ATF4,RUNX1,CREG1,FNIP1,MFF,ARID5B,PLEC,GNA13,ZNF503,TLE4,KLHL2,GPRIN3,MGAT4A
51	homer-M00431	0.0451345	3.11	M6	HOXC8,HOXB8,HOXD8,HOXB7,HOXA7	HMGB1,ZEB2,SATB1,POU2F1,SP3,RPS10,ARHGAP21,INO80D,AP1G1,BTG1,HMGA1,TOP1MT,ZBTB7A,NCOR2,UBE2R2,DUSP6,SLC23A2,STK10,PI4K2A,FOXO3,PLIN3,MTSS1,ARHGAP27,CLIP1,GPR160,CREBBP,UBR5,SESTD1,TLE3,TNNT1,RNF10,DYRK1A,KIAA0232,SLC6A6,SQSTM1,BRI3,METRNL,RB1CC1,GATAD2B,PTPN11,EMD,DDX6,YPEL2,SPEN,HNRNPL,STX1A,BCL2A1,FAM160B1,LMO4,SLC16A6,SDC4,NCOA3,DNAJB1,RBM47,ZFP36L1,RICTOR,SPHK1,CDC42SE2,PLEKHM1,ASH1L,ANPEP,OR…
52	transfac_pro-M00655	0.0451127	3.10655	M5	ETV4,ELK1,FLI1	RHOG,OGFR,SLC36A1,SASH3,ARHGAP30,WDR37,ZNF655,RICTOR,PIK3CG,HBEGF,MT2A,FLNB,BIRC2,SH3BP2,ZBTB7A,CAPZA1,HECA,PREX1,FAM160B1,RNF24,ARPC4,CD63,CIRBP,CSGALNACT2,TCIRG1,ELK3,PPP4C,HLA-C,CMIP,PTPN12,PCYT1A,RIN3,POMP,FERMT3,BAZ2A,AAK1,SMAD3,SAMSN1,FAM91A1,KLF3,PXN,UBASH3B,PTPN7,VOPP1,PAFAH1B2,RARA,PPM1B,TM9SF3,SLC43A2,LFNG,CHD2,PELI2,MGAT1,PLEKHO2,CHST15,SYK,DAZAP2,ARF1,CDK9,PDLIM7,GNB2,NUMB,CELF2,SKIL,…
53	homer-M00410	0.045079	3.10121	M6		HMGB1,LMO4,SP3,SATB1,HNRNPL,ZFP36L1,HMGA1,NCOR2,AP1G1,POU2F1,MTSS1,ZBTB7A,TOP1MT,RPS10,RB1CC1,ZEB2,TLE4,FOXO3,PI4K2A,INO80D,UBE2R2,DYRK1A,CREBBP,ARHGAP21,CXXC5,ELF4,BTG1,SQSTM1,TAB2,UBR5,DUSP6,RNF10,JARID2,ARID2,PLIN3,GPR160,RUNX1,RBM47,PTPRJ,ARID3B,NCOA3,SNX9,SLC23A2,USF2,ATXN1,ANPEP,DNAJB1,NR2C2,PXN,RARA,METRNL,PLEC,ARID5B,TNNT1,FBXO7,PIAS1,SPEN,SMAD3,SPHK1,UBE2E3,TMCC3,ATG2A,PAFAH1B1,STK10,ASH…
54	yetfasco-1239	0.0450393	3.09494	M7	TCF3,E2F1,STAT1,MEF2A,MEF2BNB-MEF2B,MEF2B,MEF2C,MEF2D,PRDM2,PRDM1,ZNF683,TGIF2LY,TGIF2,TGIF2LX,TGIF1,MYBL2,RFX2,RFX3,MYBL1,MYB,RFX4,RFX6,RFX1,RFX8,SNAPC4	DHRS3,GATAD2B,KDM2A,PXN,PAFAH1B1,ITCH,DPP8,ADAP2,MECP2,STAG2,NCOA3,ATP6V0A1,YWHAZ,SLC16A6,DUSP6,SLC23A2,HLA-C,ABHD2,USP34,MGAT4A,ARID3B,INO80D,BTG1,PPP6C,CHD7,CXXC5,RAC1,HMGB1,SATB1,DDIT4,SSBP3,CHD2,ZNF592,TBC1D10B,KLF3,RPS10,LMO4,SQSTM1,UBE2L3,FAM49B,SLC7A11,TLE3,SLC25A3,GCNT1,NFAT5,SLK,IFNGR2,PTPN11,SEC14L1,TIMP2,RREB1,CDC42SE2,YPEL2,TPST1,CTSB,THBS1,ZFAND3,PPM1B,RAPH1,RBM47,AAK1,RNF10,RUNX3,CB…
55	encode-UW.Motif.0068	0.0450373	3.09463	M4	YY1	C16orf72,EIF4G2,STAG2,DDX6,PPIA,PCIF1,CSNK1A1,LEMD2,SWAP70,HMGB1,UBR5,CIRBP,PICALM,RBM3,HMGB3,HNRNPL,CLIP1,PAFAH1B1,ATF4,USP34,WIPF1,WTAP,NR2C2,SLC23A2,GNB1,ENG,CTNNB1,AFTPH,CAB39,ZMYM2,ZCCHC2,SBF2,KDM3A,DYRK1A,CNOT1,EPB41L3,BASP1,IRF2BP2,KCNAB2,FAM49B,RAP1A,USP47,ANKRD12,EIF1B,IFITM2,RBM47,UBL3,CHD2,S100A10,ARF1,RNF24,DDIT4,H1F0,PREX1,WIPI2,GCNT1,GNB2,RIT1,DPP8,PCM1,AP1G1,SMOX,PBX3,HMGB2,DSE,KDM…
56	yetfasco-2139	0.0449957	3.08804	M9	SRF	FBRS,TLE3,HMGA1,DUSP6,CHD7,SP3,INO80D,ABCA1,WTAP,TOP1,NFAT5,HMGB1,PDE1B,ACTG1,SATB1,CXXC5,AQP9,ARHGAP21,C16orf72,SSBP3,JARID2,PAN3,ZBTB7A,TLE4,GNB2,ZEB2,ATXN1,PHIP,HNRNPL,SMAD3,STAG2,CFL1,CELF2,NR2C2,MARCKSL1,ELK3,BAZ2A,PPIA,RFX2,MTSS1,RAP1A,POU2F1,BTG1,PAFAH1B1,DHRS3,LMNA,ZFP36L1,ETF1,HMGB3,WAC,C6orf62,STX1A,EPB41L3,PELI2,FNIP2,CUL3,ARID5B,DDX6,KDM3A,CLIC1,TAGLN2,SDC4,LMO4,FOXO3,DYRK1A,HBP1,ITSN…
57	hdpi-RBBP9	0.0449818	3.08584	M12	RBBP9	FBRS,YOD1,QKI,RUNX1,REL,NRIP1,HIF1A,PBX3,PPARG,ANKRD12,CELF2,CTNNB1,CHD2,PICALM,RUNX3,MAN1A1,TAB2,BTG1,SATB1,AHR,NCOA3,RC3H2,EIF4G2,PHIP,CHD7,FOXO3,RICTOR,PIAS1,VEZF1,SHOC2,RBM47,SAMD4B,ZEB2,FBXO7,CLTC,POU2F1,MED13L,HBP1,BBX,PPM1B,ZFP91,LMO4,HMGB1,SPEN,ZFP36L1,PIK3R1,ZNF516,ELK3,PHLDA1,SLC44A1,ARID5B,APLP2,ADD3,ATP13A3,PHF20L1,MAPK14,RAB8B,WDR1,VAV3,USP34,EDNRB,ATXN1,UBE2R2,KDM6A,KLHL5,TOP1,MIER1…
58	flyfactorsurvey-phol_SOLEXA_5_FBgn0035997	0.0448986	3.07267	M4	YY1,YY2,ZFP42	C16orf72,EIF4G2,LEMD2,STAG2,PCIF1,DDX6,AP1G1,PICALM,HNRNPL,MTMR3,CSNK1A1,CNOT1,PAFAH1B1,RBM3,CIRBP,IP6K1,PPIA,NR2C2,KDM3A,UBL3,ATF4,ARF1,ITSN2,SPEN,KDM5B,KDM2A,SLC23A2,WTAP,AFTPH,WIPF1,ASH1L,EIF1B,SBF2,PPP4R2,BBX,TAB2,ZFP91,GNB1,GAPDH,ZMYM2,H1F0,BASP1,CPEB4,ATP6V0A1,ZCCHC2,WDR82,USP34,EPB41L3,UBE3A,UBA52,HMGB3,KDM6A
59	transfac_pro-M01622	0.0448093	3.05856	M2		CPEB4,SP3,DYRK1A,JARID2,STAG2,NR2C2,PELI2,KDM3A,ADD3,SATB1,PBX3,UBE2E3,HMGB2,HMGB1,TAB2,CXXC5,CIRBP,SETD1B,ASH1L,C6orf62,HMGB3,ZFP91,LMO4,POU2F1,FOXO3,ACTG1,FNDC3B,SAT1,BCL2L11,USF2,MAFB,TLE4,HMGA1,MARCKS,ZFAND6,VEZF1,TLE3,RAPH1,ARHGAP21,KIAA0232,ARID5B,DUSP6,RUNX3,GATAD2B,ANKRD12,ZFP36L1,MED13L,HBP1,CEP170,SNRK,FBXL20,WAC,BBX,ZNF503,CELF2,ZNF516,QKI,RFX2,EIF4G2,YWHAZ,SEC24D,UBL3,CHD7,CSNK1D,SLC4…
60	jaspar-PF0157.1	0.0447975	3.05667	M4		DDX6,PICALM,PAFAH1B1,EIF4G2,CSNK1A1,KDM3A,CRK,ZFP91,AP1G1,USP34,ASH1L,CIRBP,USP47,KDM2A,CXXC5,PTBP2,STAG2,NCOA3,WAC,NR2C2,DNAJC5,SPEN,ANKRD12,SATB1,DUSP6,JARID2,WDR82,C16orf72,NEDD4L,MED13L,FOXO3,ATP2A3,RBM3,AFTPH,ATF4,WDR1,PCM1,UBE2E3,DSE,ACSL4,BAZ2A,POU2F1,SQSTM1,PIK3R1,BZW1,RAF1,XIAP,TAB2,HNRNPH2,HBP1,PPM1B
61	yetfasco-1240	0.0447955	3.05636	M7		DHRS3,PPP6C,KDM2A,ZFP36L1,DPP8,USP47,SLC23A2,LMO4,CXXC5,GATAD2B,PAFAH1B1,AP1G1,ZBTB7A,GCNT1,NCOR2,MAFG,DDIT4,HMGB1,CMIP,HBP1,SATB1,RAC1,DUSP6,YWHAZ,SMAD3,RUNX3,RBM47,MGAT4A,DYRK1A,ABHD2,TPST1,SLC43A2,CDC42SE2,PXN,CHD7,PRKAG2,ELK3,CTSB,NCOA3,MTSS1,PPM1B,TBC1D10B,CD9,SSBP3,PKN1,ZEB2,SPHK1,HLA-C,ARID2,INO80D,BTG1,ITCH,JARID2,KLF3,ZNF592,SNX9,FAM49B,UBE2L3,GPCPD1,CLIP1,ORAI2,METRNL,KLHDC10,ADIPOR1,SP…
62	factorbook-PU1	0.0446884	3.03942	M5	SPI1,IRF4,E2F1,MYB,E2F6,EP300,TCF4,GABPB1,SPIB,ETV7,ELK1,ELK4,ELF4,ETV6,FLI1,ELF2	SIRPA,SASH3,ALOX5AP,CMIP,SKIL,IL6R,ELF4,S100A10,PLEKHO2,ITSN2,CTSB,PDLIM7,LSP1,ZBTB7A,DHRS9,RARA,TAB2,OSBPL11,MAP3K8,MGAT1,RNF24,RHOG,IRAK1,EPN1,PTPRJ,GAB2,ENG,TTC39C,ARF1,RAB8B,TBC1D23,ARHGAP27,DSE,PHC2,RIN3,LCOR,RAB1B,BAZ2A,FAR1,HMGA1,BTG1,ZEB2,GPRIN3,SDCBP,MYO1F,IFNGR2,RB1CC1,MFN2,PDE1B,PLEKHM1,FAM126A,TANK,EMP1,CCL2,NR2C2,HIPK2,MAPKAPK2,CBL,SH3BP2,ATP6V0A1,PICALM,ZNF592,STX1A,SAMSN1,YWHAZ,CSK…
63	hdpi-R3HDM2	0.044619	3.02844	M11	R3HDM2	SATB1,CHD7,HMGA1,SSBP3,POU2F1,HIC1,HMGB3,RARA,EMD,TLE3,ZFP36L1,GNB2,DYRK1A,FOXO3,ZBTB7A,ADD3,MTSS1,ACTG1,CHST15,BBX,NCOR2,HMGB1,INO80D,LMO4,SETD1B,ZEB2,NR2C2,MAFB,YOD1,CXXC5,STAG2,FAR1,ATP2A3,SLC16A6,MAN1A1,MAP3K8,EPB41L3,ZMYM2,MED13L,HNRNPL,MARCKSL1,DUSP6,UBASH3B,ZNF516,ZC3H7A,PHIP,ARF1,MARCKS,P2RX1,APLP2,TIMP2,PBX3,FURIN,BZW1,USP34,SLC23A2,WTAP,NCOA3,SMAD3,ARID5B,KLHL5,PXN,AFTPH,STK10,WIPF1,SQS…
64	yetfasco-1251	0.044617	3.02813	M7	YOD1,MEF2B,MEF2C,MEF2BNB-MEF2B,MEF2A,MEF2D,PRDM2,PRDM1,ZNF683,TGIF2LY,TGIF2,TGIF2LX,TGIF1,RFX2,RFX1,RFX6,RFX3,RFX4,RFX8	DPP8,PAFAH1B1,SLK,GATAD2B,YWHAZ,ZEB2,GCNT1,SLC23A2,PPP6C,PXN,USP34,RBM47,RAPH1,NCOA3,PCYT1A,PELI2,SPHK1,CXXC5,ADAP2,RASSF2,ITCH,DUSP6,LMO4,INO80D,CHD7,ARID3B,RAC1,ARHGAP27,BBX,NFAT5,PITPNA,DDX6,YPEL2,CHMP4B,ELF4,HLA-C,ABHD2,MGAT4A,ORAI2,STAG2,VAV3,SWAP70,KDM2A,PIK3R1,STX1A,ZBTB7A,TIMP2,RREB1,RAP1A,ZBTB43,TLE3,CHST15,KLHL5,P2RX4,RNF10,CDC42SE2,AP1G1,THBS1,CSK,CTSB,JARID2,HECA,SLC36A1,UBE3A,PPIG,FB…
65	hdpi-NANOS1	0.0445952	3.02468	M1	NANOS1	C6orf62,EIF4G2,ARID4A,CXXC5,TAB2,NFAT5,ZNF503,BCL2L11,FOXO3,ADD3,STAG2,PAFAH1B1,ZFP91,TLE3,LMO4,BZW1,TLE4,GRB2,ZNF516,SMCHD1,ARHGAP21,UBL3,DPP8,JARID2,SATB1,ASH1L,SP3,ZMYM2,CEP170,YWHAZ,SLC44A1,ETF1,PCIF1,SBF2,DUSP6,ARID5B,RNF145,ATXN1,PIK3CA,DHRS3,HMGB3,ATF4,SPEN,PPM1B,DYRK1A,ZFAND6,ARHGAP5,CPEB4,AFTPH,FAM49B,SOS2,BAZ2A,RUNX1,CHD7,CTNNB1,CYP1B1,NR2C2,NCOA3,CELF2,SSBP3,GPRIN3,CLTC,ANKRD12,RREB1,U…
66	homer-M00211	0.0444981	3.00931	M4	YY1,ZFP42	EIF4G2,PCIF1,C16orf72,DDX6,LEMD2,PAFAH1B1,UBL3,ATF4,PICALM,ARF1,RBM3,UBR5,ASH1L,AP1G1,NR2C2,KDM2A,ZCCHC2,IP6K1,GAPDH,KDM3A,UBE3A,MIOS,KDM5B,FOXO3,CSNK1A1,HIF1A,CIRBP,MTMR3,USP34,ZFP91,RIN3,NUS1,GALC,ITSN2,STAG2,NCOA3,HNRNPL,USP47,RAB1B,TAB2,WDR82,UBA52,SPEN,EIF1B,PTBP2,CPEB4,CHD2,AFTPH,IFITM2,KDM6A
67	tfdimers-MD00571	0.0444941	3.00868	M6	HOXD10,ETS1,HOXD11,HOXC11,ETV6,GABPB1,ELK4,SPIB,ELF4,ELF2,FLI1,TBP,ETV7,ELK1,HOXA10,HOXC10,YY1,TCF4	SATB1,ZFP36L1,SP3,PTBP2,APLP2,SPI1,CELF2,POU2F1,CXXC5,UBASH3B,TLE3,USF2,PPP2R5C,TMEM127,KDM5B,STX1A,CREBBP,FBRS,LMO4,ALOX5AP,TNPO1,METRNL,FNDC3B,SLC16A6,FOXO3,BTG1,PHIP,PPM1B,CBL,CHST15,PBX3,NR2C2
68	homer-M00627	0.0444803	3.00649	M7	ZNF513	ZFP36L1,ARID3B,HMGB1,BTG1,INO80D,PXN,HNRNPL,GATAD2B,USP34,SQSTM1,ITCH,UBE2R2,ITSN2,JARID2,STX1A,RPS10,KIAA0232,CNOT1,ARHGAP27,PAFAH1B1,ZNF503,SATB1,AP1G1,ASH1L,SPHK1,CLIP1,SLC23A2,AFTPH,DDIT4,PPIG,SSBP3,MTSS1,SRGN,CTSB,SPEN,NCOA3,PPP6C,RUNX3,KDM2A,USF2,PTPRJ,DDX6,LMO4,RAC1,MAFG,DYRK1A,CPT1A,DHRS9,KLF3,MGAT4A,STK24,MFN2,ZNF592,ELK3,HBP1,CHD7,FGFR1OP2,NOTCH1,SPI1,GCNT1,ORAI2,RB1CC1,SLC16A6,PLEKHO2,…
# Rank	Track id	AUC	NES	ClusterCode	Transcription factor	Target genes
1	wgEncodeHaibTfbsK562Fosl1sc183V0416101PkRep2.broadPeak.gz	0.0522852	3.42666	T1	FOSL1	BAZ2A,PXK,INSIG1,CAPNS1,VIM,TNPO1,KCTD20,LMNA,ZNF655,ZBTB7A,UBE2H,TNFRSF1A,UPP1,TAGLN2,GNB1,DGKD,METRNL,CIRBP,HMGA1,TCIRG1,TNFRSF1B,GNG5,ZCCHC2,ATG2A,BACH1,STK40,DDIT4,CLU,ENO1,MPP1,CD63,ZYX,S100A10,GSTO1,UBXN6,SMCHD1,ATP2B1,LGALS1,AGFG1,PLIN3,SAT1,ACTG1,SSBP3,MT2A,TBK1,KRT10,AAK1,GYPC,TOR1AIP2,CLIC1,CSNK1D,LSP1,TMCO3,LEPROT,SDC4,TRIM38,STX1A,ADAM17,ARID3B,PPP1R14B,SQSTM1,LRRC25,KDM5B,CD55,PCIF1,…
2	wgEncodeHaibTfbsSknshRxraV0422111PkRep1.broadPeak.gz	0.0488258	3.01339	T2	RXRA	ATXN1,HMGA1,ALOX5AP,ARID3B,RARA,UPP1,RIN3,SKIL,WSB2,CCL2,SMAD3,TIMP2,STX1A,TXNRD1,ABHD2,CPT1A,ABCA1,RNF10,DHRS3,SOS2,SSH1,FLOT1,RNF145,TAGLN2,PI4K2A,IFNGR2,ZNF655,COTL1,TMCC3,ELK3,HIPK2,ZNF503,NPC2,TNFRSF1A,CAPNS1,VIM,TTYH3,SLC44A1,PHC2,NEDD4L,CREBBP,IRF2BP2,PKN1,LFNG,FOXO3,PICALM,CD151,VEZF1,ARID2,PLEKHO1,S100A10,SYNJ2,PXN,CD63,NAMPT,MT2A,MAP3K14,PLEC,GABARAPL1,PFDN1,TBL1XR1,AAK1,SAT1,B4GALT1,DN…

## Sheet: Kawasaki_iRegulon
; Name	DEG_Kawasaki
; Species and nomenclature	Homo sapiens, HGNC symbols
; Motif collection	10K (9713 PWMs)
; Track collection	1120 ChIP-seq tracks (ENCODE raw signals)
; Minimum NEScore	3
; Rank threshold for visualization	5000
; ROC threshold for AUC calculation (%)	0.03
; Minimum identity between orthologous genes	0
; Maximum false discovery rate (FDR) on motif similarity	0.001
; Motif rankings database	20kb centered around TSS (7 species)
; Track rankings database	20kb centered around TSS (ChIP-seq-derived)
; Number of valid nodes	594
; iRegulon version	iRegulon v1.3 (build: 2015-02-12)
# Rank	Motif id	AUC	NES	ClusterCode	Transcription factor	Target genes
1	homer-M00669	0.0540322	3.99027	M1		BTG1,CHD7,ZEB2,ABCA1,TLE3,HMGA1,ZBTB7A,PPP4R2,SERTAD2,HBP1,CLIP1,DYRK1A,PXN,METRNL,ZNF395,CXXC5,ZFP36L1,DUSP6,FOXO3,DDIT4,PHIP,ARPC5L,SSBP3,ACSL4,AP1G1,MARCKS,ALDOA,ZMYM2,MXI1,MLLT6,ICAM1,JUND,EGR1,RB1CC1,KIAA0232,RCOR1,USP3,ANKRD11,PTAFR,VGLL4,ACTB,KDM4B,DAZAP2,CNOT8,RHOG,SPHK1,SMOX,PTBP2,GRB2,FOS,SPAG9,PSEN1,MED23,WIPF2,MYADM,SDC4,HNRNPC,PHC2,S100A10,LMNA,TRABD,VDAC1,SMAD3,CNBP,PLK3,P4HA1,CD63,…
2	homer-M00159	0.0535231	3.9216	M2	IRF4,SPI1,ETS1,PURA,GABPB1	PIK3CG,TNNI2,LIMK2,CHD2,SLC43A2,GAB2,PLEKHO2,MYO1F,KDM6B,RHOG,SSBP4,PDLIM7,HECA,CNOT8,ACTB,TCIRG1,TNIP1,SIRPA,SAMSN1,CITED2,DSE,LCOR,ZBTB7A,EGR1,LHFPL2,ATP6V0A1,GNA15,PABPN1,S100A10,CDV3,RELT,ENG,CORO1C,SURF4,DAZAP2,BCL2A1,BACH1,GK5,PRKAG2,PXN,ST3GAL1,PIK3R5,MGAT1,UBE3A,CD82,FAR1,HMGA1,RAPGEF1,PITPNA,NEDD4L,PTPRJ,NINJ1,PTPN7,KIAA0232,DYRK1A,FOSL2,WDR26,P4HA1,PIK3CA,NCKAP1L,HBP1,SMAD3,MT2A,CNOT2,D…
3	transfac_pro-M02921	0.0524421	3.77582	M1	TCF7	YPEL2,DUSP6,IRF1,FOSL2,FOXO3,TLE3,BTG1,EMD,ACTB,CHD7,IREB2,HNRNPL,ZFAND6,DYRK1A,UBASH3B,ARHGAP21,PLEKHO2,ZBTB7A,STX1A,ANKRD11,CTDSP1,ZFP36L1,ARRDC3,KDM5B,RREB1,FOSB,KLF3,PPP4R2,DDIT4,VIM,PHIP,ELL,HPCAL1,VEGFA,BCL6,BIN1,NFKBID,FOS,PPP1R14B,JUND,METRNL,KDM4B,PLEKHM2,NFKBIZ,SMAD3,DHRS3,SSBP3,HBP1,HNRNPC,SLC16A3,TAB2,PLK3,MYADM,CHST2,MAP3K8,CD58,S100A10,DUSP1,H2AFY,CEBPB,KDM6B,ZNF395,PTPRJ,CXXC5,ALDO…
4	stark-WHWWWWWWWWKK	0.0518295	3.69319	M1	ELF3	ZFP36L1,TLE3,BTG1,HMGA1,MTSS1,ARHGAP21,ZBTB7A,MYADM,PHIP,UBE2R2,SSBP4,FOSB,FOXO3,NCOR2,ANKRD11,MARCKSL1,KDM4B,DUSP6,AP1G1,MLLT6,TLE4,TFRC,HNRNPL,ZEB2,ORAI2,RB1CC1,RPS10,METRNL,HLA-C,JARID2,ICAM1,CTDSP1,DDIT4,KIAA0232,SPEN,PXN,CLIP1,RFX2,CXXC5
5	encode-UW.Motif.0038	0.0517152	3.67777	M3		ZFP36L1,RAP2B,SFMBT2,BTG1,HNRNPC,DDIT4,BCL6,VGLL4,JARID2,RAC1,PPP4C,PTPRJ,JUND,WIPF2,KDM2A,ADAP2,UBE2R2,CHD7,LHFPL2,HBP1,MARCKS,MXI1,DHRS3,TLE3,ACTB,KLF6,PLK3,MYADM,RPS10,SLC43A2,CPEB4
6	homer-M00682	0.0516879	3.6741	M4		ZFP36L1,SFMBT2,VGLL4,BTG1,REL,MTSS1,SPEN,HMGA1,ACTB,PHIP,UBE2R2,HNRNPC,MARCKS,KDM4B,AP1G1,CTDSP1,FOSL2,ANKRD11,FOXO3,TAB2,MYADM,DYRK1A,EMD,UBC,JMJD1C,TFDP2,SSBP3,PXN,NOP10,TLE3,DHRS3,KLF3,CNOT8,RICTOR,RAC1,SRGN,NFAT5,BCL6,HLA-C,HNRNPL,PROK2,RREB1,ARHGAP21,FOS,SMAD3,MED13L,MED13,CHD2,DUSP6,DDIT4,CHD7,DUSP1,ZFAND6,EZR,HIF1A,ARF6,CPEB4,SERTAD2,JARID2,SPHK1,TLE4,S100A10,HBP1,ALDOA,ABHD2,ZMYM2,TPP2,EM…
7	taipale-AAAAAGNGGAAGTN-SPIC-full	0.0513204	3.62453	M2	SPIC,SPIB,SPI1,ETV7,ELF2,ELF4,ETV6,FLI1,ELK4,TBP,ELK1,GABPB1,YY1,ETS1,ELF5,NFATC3,TCF4,SIRT6	NCKAP1L,RELT,IRF1,ANPEP,JARID2,UBC,SLC12A6,JUND,PIK3R5,ABHD2,SEC14L1,CLIP1,BCL6,CASP8,KDM6B,SHOC2,BID,BCL2A1,RHOG,ICAM1,RLIM,MAP3K8,FOXO3,ATP13A3,RAPGEF1,SPHK1,TANK,PXN,FAR1,DENND1B,UBASH3B,HLA-C,AQP9,NRIP1,RREB1,LBR,HNRNPC,CHD7,KLF3,RNF181,DAZAP2,REL,CD300E,MED13L,ENG,ZCCHC2,SIRPA,BACH1,SESTD1,MAPKAPK3,IFNGR1,SFMBT2,ST3GAL1,CNOT8,BNIP3L,DENND3,PIK3CG,MXI1,ZNF267,RCOR1,HPCAL1,MXD1,DSE,NLRP3,PRKAG…
8	transfac_public-M00091	0.0511734	3.6047	M1		ZEB2,BTG1,DUSP6,TLE4,ZFP36L1,FOXO3,FOSL2,CYTIP,WDR26,DDIT4,JUND,PHIP,CHD7,PXN,ACTB,METRNL,VGLL4,CNBP,DYRK1A,HBP1,BCL6,CXXC5,ATP2B1,TLE3,HLA-C,ABCA1,HNRNPL,EHD4,KLF3,ARHGAP21,SFMBT2,CNOT8,KDM4B,ORAI2,BRD1,PTAFR,USP3,VAV3,ARNTL,PRKAG2,RAC1,ST8SIA4,STX1A,HMGA1,SPHK1,SMAD3,ZMYM2,KLF6,MYADM,SSBP3,CLIP1,GSTO1,S100A11,ATF5,RAP2B,H2AFY,HNRNPC,GAB2,TANK
9	homer-M00683	0.050509	3.5151	M3	ZNF513	SFMBT2,ZFP36L1,HNRNPC,WIPF2,MYADM,PXN,BCL6,MARCKS,VGLL4,BTG1,ACTB,RPS10,JARID2,HNRNPL,UBE2R2,CLIP1,RAC1,SRGN,RAP2B,DDIT4,KIAA0232,KDM2A,ICAM1,CNOT8,SPEN,ANKRD11,KLF6,SSBP3,PTPRJ,CHD7,AP1G1,KDM4B,FOS,UBC,HBP1,UBAP1,DYRK1A,SPHK1,NFAT5,PLK3,PTAFR,DUSP1,CDC42SE2,ALDOA,ORAI2,KLF3,MTSS1,JUND,DHRS3,STX1A,SPAG9,SEC14L1,HMGXB3,SPI1,MXI1,HLA-C,SF3A3,ADAP2,DUSP6,CPEB4,ZMYM2,ZNF395,SLC2A3,ATP6V0A1,SLC43A2,LH…
10	swissregulon-SPI1.p2	0.05049	3.51253	M2	SPI1,IRF4,PURA,ETS1,MYB	TNNI2,PDLIM7,LIMK2,SLC43A2,KDM6B,PABPN1,PLEKHO2,RHOG,MYO1F,TCIRG1,MAPKAPK2,SKIL,PIK3CG,CD82,CD44,RREB1,CNOT8,ZEB2,PIK3R5,ZBTB7A,PXN,SSBP4,NCOR2,CXXC5,PTPRJ,ACTB,CHD2,PTPN7,BACH1,EMP1,STX1A,MGAT1,TNIP1,GNA15,SMOX,SIRPA,RAPGEF1,CORO1C,ITGA5,JMJD1C,DSE,ZNF385A,CPEB4,BCL6,GAB2,BCL2A1,FOSL2,TAB2,TNFRSF1A,IQSEC1,BTG1,SAMSN1,UBASH3B,TLE3,CD86,RELT,ARF6,CITED2,SMAD3,UBE3A,PTP4A2,PNP,ATP6V0A1,VGLL4,CDV3,P…
11	factorbook-PU1	0.0503593	3.4949	M2	SPI1,IRF4,E2F1,MYB,E2F6,EP300,TCF4,GABPB1,SPIB,ETV7,ELK1,ELK4,ELF4,ETV6,FLI1,ELF2	SIRPA,SKIL,KDM6B,IL6R,S100A10,PLEKHO2,HLA-DQA2,TNNI2,SLC2A6,ZNF385A,PDLIM7,ZBTB7A,TAB2,MAP3K8,LIMK2,PTP4A2,CNOT8,MGAT1,RHOG,IRAK1,EPN1,PTPRJ,GAB2,ENG,ANKRD11,RAB8B,DSE,PHC2,LCOR,HK2,FAR1,CNOT2,HMGA1,BTG1,ZEB2,GPRIN3,ACTB,MYO1F,IFNGR2,RB1CC1,ITGA5,TANK,ELL2,EMP1,SMS,IRF1,MAPKAPK2,ATP6V0A1,ST3GAL1,HLA-DRA,STX1A,SAMSN1,ARNTL,DGKA,CHD7,NEDD4L,HNRNPC,BACH1,HMOX1,CD86,CYTH4,HLA-C,BHLHE40,MKLN1,BNIP3L,B…
12	yetfasco-1652	0.0501551	3.46736	M1		CTDSP1,TLE3,UBASH3B,DUSP6,PHIP,EMD,FOXO3,HMGA1,BTG1,NCOR2,GOLGB1,BCL6,IRF1,PXN,FOSB,STK10,METRNL,CXXC5,MLLT6,WIPF2,UBE2Z,MYADM,STX1A,PTAFR,ALDOA,ANKRD11,BIN1,RREB1,ZFP36L1,RB1CC1,KDM4B,ZEB2,AP1G1
13	hdpi-RARB	0.0500516	3.4534	M5	RARB	EGR1,MYADM,CFL1,ARNTL,HMGA1,MARCKSL1,CHD7,ACTB,DUSP6,FOSB,PDLIM7,CTSD,SURF4,SDC4,JUND,WDR1,FOSL2,PROK2,FOXO3,DDIT4,BIN1,P2RX1,ALDOA,CEBPB,HLA-C,BRAF,C15orf48,IRF1,INSIG1,SSBP4,ITGA5,ZEB2,PPP1R14B,NCOR2,NDRG1,STX1A,ANPEP,VIM,VEGFA,ADM,EMD,KLF3,MAPKAPK2,JARID2,FOS,KIAA0232,ZBTB7A,KLF6,GAPDH,ELL2,SERPINB2,FABP5,B4GALT1,FAR1,SLC25A37,ZFP36L1,CXXC5,DYRK1A,ARHGAP21,SLC16A3,CTDSP1,G0S2,GOLGB1,ZFAND6,CYT…
14	homer-M00431	0.0500026	3.44679	M1	HOXC8,HOXB8,HOXD8,HOXB7,HOXA7	ZEB2,MYADM,EGR1,RPS10,ARHGAP21,AP1G1,BTG1,HMGA1,ZBTB7A,NCOR2,UBE2R2,DUSP6,KDM4B,ANKRD11,VGLL4,TFRC,STK10,FOXO3,PTAFR,MTSS1,LIMK2,CLIP1,SESTD1,TLE3,ALDOA,TNNT1,DYRK1A,KIAA0232,METRNL,RB1CC1,FOSB,ZNF395,EMD,YPEL2,WIPF2,SPEN,HNRNPL,STX1A,HNRNPC,ICAM1
15	wolfe-jim_F1-4_SOLEXA_2.5	0.0499018	3.43321	M1	ZNF513,ZNF362,ZNF384	ACTB,HNRNPL,BTG1,SMAD3,VGLL4,HMGXB3,BCL6,ZFP36L1,SF3A3,JARID2,KIAA0232,SFMBT2,METRNL,SPHK1,PLK3,JUND,ORAI2,CDC42SE2,DDIT4,KLF6,CXXC5,DYRK1A,PXN,CLIP1,ZNF395,AP1G1,HNRNPC,CNOT8,SMS,SLC43A2,KLF3,VEGFA,SRSF4,MYADM,ZMYM2,PTAFR,BRD1,UBASH3B,PROK2,KDM5B,WIPF2,KDM4B,HBP1,STX1A,UBE2R2,YPEL2,ANKRD11,MARCKS,TLE3,MTSS1,ABCA1,PANX2,DGKA,FOXO3,UPP1,DHRS3,ZFAND6,PTPRJ,ARNTL,ARHGAP21,NCOR2,SIRPA,USP3,KDM3A,WDR2…
16	yetfasco-1271	0.0498528	3.4266	M3	TCF3,E2F1,MYBL1,MYBL2,SNAPC4,MYB,YOD1,MEF2A,MEF2B,MEF2BNB-MEF2B,MEF2C,MEF2D,MMS19	KDM2A,SFMBT2,MXI1,DHRS3,CHD7,PXN,ATP6V0A1,JUND,WIPF2,FOS,PLK3,HNRNPC,DUSP6,DDIT4,MARCKS,TLE3,BTG1,NFAT5,SLC43A2,PTAFR,LHFPL2,ZFAND3,ADAP2,ABHD2,CXXC5,ZBTB7A,HLA-C,RAP2B,MYADM,ARHGAP21,CYTIP,CHD2,SLC2A3,RREB1,SLK,RAC1,SSBP3,VGLL4
17	transfac_pro-M01239	0.0498093	3.42072	M6	NFKB1,BCL3,REL,EBF1,E2F1,RELA,STAT6,OVOL2,YY1,MZF1,ZBTB7A,NFATC3,RELB	NFKB2,ATF5,BCL2A1,LIMK2,RHOG,IL1R1,NFKBIZ,NFKBID,CD82,MLLT6,PABPN1,CD86,TANK,PHC2,SKIL,MAP3K8,SLC31A2,NFAT5,PXN,REL,TNIP1,RAPGEF1,OGFR,SMAD3,STX1A,ICAM1,KLF3,DYRK1A,CD63,ZNF292,RFX2,YWHAQ,NEDD4L,CXCL2,CXCL3,RALGDS,TNFRSF1B,S100A10,TLR2,LCOR,DUSP6,SWAP70,SERTAD2,CHMP4B,SDC4,SFMBT2,CYLD,ORAI2,BCL10,ZNF395,CLIP1,IRF1,EMP1,BRAF,CCNL1,ACSL4,DDX60L,RREB1,HPCAL1,PIK3R5,SRC,HNRNPC,ATP6V0A1,PRKAG2,ARHGEF7…
18	transfac_pro-M01827	0.0496405	3.39795	M1		DYRK1A,YPEL2,TLE3,HNRNPL,FOXO3,SMAD3,KDM5B,PHIP,BTG1,MXI1,KIAA0232,VGLL4,METRNL,HMGA1,HLA-C,RB1CC1,S100A10,PTPRJ,CCDC88A,HNRNPC,JUND,DUSP6,TLE4,PTBP2,SRSF10,FOSL2,ARHGAP21,SFMBT2,RREB1,SPHK1,MTSS1,RCOR1,ZFP36L1,CTDSP1,RICTOR,ACTB,MYADM,VEGFA,EGR1,RAC1,DDIT4,ANKRD11,CHD7,SSBP3,TFDP2,CXXC5,UBASH3B,NEDD4L,MARCKS
19	flyfactorsurvey-hb_SOLEXA_5_FBgn0001180	0.0494254	3.36894	M1	ZNF513,ZNF362,ZNF384	ACTB,HNRNPL,BTG1,SMAD3,VGLL4,HMGXB3,SF3A3,BCL6,ZFP36L1,JARID2,SFMBT2,PLK3,METRNL,SPHK1,JUND,DDIT4,KIAA0232,ORAI2,CXXC5,CDC42SE2,KLF6,CLIP1,PXN,DYRK1A,ZNF395,AP1G1,CNOT8,SMS,HNRNPC,SLC43A2,ZMYM2,KLF3,VEGFA,MYADM,BRD1,SRSF4,KDM4B,HBP1,KDM5B,UBASH3B,YPEL2,ANKRD11,PTAFR,PROK2,WIPF2,UBE2R2,STX1A,MARCKS,TLE3,ABCA1,DGKA,PANX2,ARNTL,UPP1,DHRS3,FOXO3,MTSS1,ZFAND6,ARHGAP21,SIRPA,NCOR2,PTPRJ,KDM3A,SSBP4,DUS…
20	yetfasco-1847	0.0494036	3.36601	M1		TAGLN2,TLE3,ZFP36L1,HMGA1,BTG1,FOXO3,DYRK1A,PXN,UBASH3B,FOSB,METRNL,ZBTB7A,PHIP,FOSL2,MTSS1,TFRC,CD63,MYADM,CNOT8,SPEN,CLIP1,ZNF395,RB1CC1,KDM4B,PLK3,AP1G1,CXXC5,NCOR2,ZEB2
21	yetfasco-1240	0.0493573	3.35976	M3		SFMBT2,DHRS3,JUND,KDM2A,ZFP36L1,CXXC5,ACTB,AP1G1,MXI1,FOS,ZBTB7A,ALDOA,NCOR2,DDIT4,RAP2B,HBP1,RAC1,DUSP6,WIPF2,SMAD3,DYRK1A,CNOT8,ABHD2,SLC43A2,PTAFR,CDC42SE2,PXN,BCL6,CHD7,PRKAG2,IVNS1ABP,MTSS1,PLK3,ICAM1,CYTIP,ZNF395,SSBP3,ZEB2,SPHK1,HLA-C,BTG1,KLF6,JARID2,KLF3,RCOR1,SNX9,CORO7,CLIP1,ORAI2,METRNL
22	taipale-AAAAAGCGGAAGTN-SPI1-full	0.0493355	3.35683	M2	SPI1,SPIB,SPIC,ETV6	RELT,NCKAP1L,SIRPA,ENG,ACTB,IRF1,BID,PIK3R5,SLC12A6,CLIP1,SAT1,PLEKHO2,ST3GAL1,RHOG,BHLHE40,IRF2BP2,PIK3CG,FOXO3,EMP1,CASP8,MXD1,EHD4,TMEM127,KDM3A,HLA-DQA2,IFNGR1,ANKRD11,SESTD1,PRKAG2,BACH1,NUMB,UBE2H,SLK,NRIP1,NINJ1,ATP6V0D1,RNF181,JMJD1C,C3AR1,SPI1,CCR1,MXI1,CHD7,PXN,GAB2,ASPH,RLF,REL,MCL1,SLC43A2,AQP9,NCOR2,MKLN1,IVNS1ABP,CYTH4,PTP4A2,CXXC5,ZNF267,SERTAD2,SRGN,DYRK1A,MTSS1,FCGR1A,ZNF385A,BIN…
23	swissregulon-FOX_F1-F2-J1_.p2	0.0491858	3.33663	M1	FOXF2,FOXJ1,FOXF1,FOXJ2,FOXC2,FOXO1,SF1,NR3C1,FOXA3,PGR,HLTF,FOXL1,FOXA2,FOXA1,FOXO4,FOXO3,FOXJ3,FOXP3,FOXD2,NF1,FOXK1	FOXO3,MXI1,YPEL2,BRAF,NDRG1,RICTOR,DDIT4,PHIP,CXXC5,TLE3,VGLL4,SPOPL,ZNF395,MED13L,FAM133B,CNBP,MAP3K8,ARHGEF7,ANKRD12,ATP11B,PPP1CB,ZBTB7A,PIGA,ATP6V0D1,CITED2,EMP1,MXD1,TFDP2,CYTIP,RCOR1,PLK3,P2RX1,ZNF267,ATF5,DUSP1,CYLD
24	taipale-AAAAAGMGGAAGTN-SPIB-DBD	0.0491095	3.32635	M2	SPIB,SPI1,SPIC,ETV6,ELF5,ELK1,ETV7,ETS1,SIRT6,GABPB1,ELF4,ELF2,ELK4,FLI1,YY1,NFATC3,TCF4,TBP	RELT,PIK3R5,BID,EHD4,NCKAP1L,SIRPA,ENG,CLIP1,SLC12A6,TNNI2,PLEKHO2,IRF1,SLC43A2,ACTB,MXD1,JMJD1C,HLA-DQA2,BHLHE40,ST3GAL1,PRKAG2,CASP8,CYTH4,BACH1,RNF181,TMEM127,SAT1,IRF2BP2,RHOG,NRIP1,SPI1,KDM6B,PIK3CG,SEC14L1,GAB2,SPHK1,CNOT8,IFNGR1,FOXO3,SESTD1,FOSL2,REL,NCOR2,AQP9,UBE2H,PTP4A2,CHD7,ANKRD11,UBASH3B,EMP1,ICAM1,NUMB,SHOC2,CITED2,ASPH,MKLN1,S100A10,NINJ1,HNRNPC,C3AR1,LBR,SAMSN1,BCL6,DYRK1A,FAR1,…
25	yetfasco-1186	0.0491041	3.32561	M3	MYBL2,MYBL1,SNAPC4,MYB,TGIF1,TGIF2,TGIF2LX,TGIF2LY	PPP4C,KDM2A,SFMBT2,CHD7,WIPF2,DUSP6,HNRNPC,MARCKS,DHRS3,CXXC5,BTG1,RAP2B,PXN,KLF3,SLC2A3,FOS,JUND,ARHGAP21,TLE3,SLC43A2,BTG3,JARID2,ICAM1,BCL6,DDIT4,SSBP3,RB1CC1,ZBTB7A,CNOT8,PTAFR,RPS10,PLK3,VGLL4,NFAT5,SLK,ATP6V0A1
26	homer-M00596	0.0489407	3.30358	M7		IREB2,PTPRJ,CHD7,EGR1,ANKRD28,FOSL2,MLLT6,SFMBT2,DYRK1A,ARHGAP21,KLF3,MXI1,PLEKHO2,TAB2,SERTAD2,ACTB,DUSP6,PABPN1,UBE3A,KDM5B,ZEB2,ANKRD11,EMD,WDR1,PHIP,CYLD,RBPJ,CBX6,KIAA0232,CXXC5,RYBP,SPHK1,SIRPA,ATP11B,KLF6,STX1A,TLE3,HPCAL1,FOS,BTG1,HMGA1,BCL6,RELT,ZBTB7A,SKIL,BTG3,FNDC3B,KDM6B,CHD2,SLC16A3,S100A11,MCTP2,SMAD3,SSBP4,TMEM167A,NFKBIZ,ABHD2,SRSF4,BHLHE40,HLA-C,ZCCHC2,RHOG,CNOT8,BIN1,FOXO3,HNRN…
27	yetfasco-1621	0.0488672	3.29367	M1	FOXO6,FOXI1,FOXO4,FOXF2,FOXO1,FOXO3,FOXP1,FOXJ2,FOXD2,FOXD1,FOXA1,FOXA2,HLTF,FOXF1,FOXJ1,FOXJ3,FOXA3,FOXK1	FOXO3,RICTOR,YPEL2,MXI1,SLC12A6,BTG1,PLEKHO1,PIK3CA,PTBP2,ABCA1,PPP1CB,ARNTL,CITED2,GLUL,PDK1,RAP2B,MAP3K8,ZNF395,BRAF,VGLL4,DDIT4,FOSL2,GAB2,NFKBIZ,ARRDC3,FOS,MLLT6,ELL,NDRG1,TFDP2,USP3
28	transfac_pro-M02863	0.0487828	3.28228	M1	GLIS2	DUSP6,DYRK1A,YPEL2,FOXO3,HNRNPL,EMD,FOSL2,TLE3,ZFAND6,ARHGAP21,ACTB,CTDSP1,BTG1,ZFP36L1,ANKRD11,PLK3,VEGFA,STX1A,KDM4B,NEDD4L,PPP1R14B,FOS,CHD7,JUND,PLEKHM2,SFMBT2,NCOR2,ZBTB7A,PHIP,ZEB2,FOSB,METRNL,IRF1,RREB1,PPP4R2,BIN1,AP1G1,KIAA0232,ELL,KDM5B,DDIT4,MYADM,CXXC5,PANX2,SMOX,SSBP3,ALDOA,GLUL,MTSS1,ZNF385A,RICTOR,ARRDC3,UBASH3B,PXN,S100A10,TAB2,ADAM17,TFRC,HNRNPC,CNBP,ALCAM,HMGA1,PTPRJ,IREB2,BNIP3…
29	jaspar-MA0010.1	0.0487746	3.28118	M1		ZEB2,ACTB,DDIT4,DUSP6,BTG1,CYTIP,METRNL,TLE3,JUND,FOXO3,FOSL2,VGLL4,ZFP36L1,WDR26,DYRK1A,BCL6,ABCA1,HNRNPL,CHD7,PHIP,SMAD3,HBP1,KLF3,UBASH3B,PTAFR,ST8SIA4,ARHGAP21,RB1CC1,HLA-C,ARRDC3,SLK,EMD,PRKAG2,TLE4,RIOK3,BCAT1,VAV3,H2AFY,MYADM,KDM3A,ATF5,YPEL2,KIAA0232,KDM4B,LAPTM4A,LHFPL2,SSBP3,ORAI2,PXN,CLIP1,RAC1,CXXC5,MTSS1,CNOT8,ACSL4,NEDD4L,ATP2B1,IFNAR2,SPHK1,FNDC3B,VEGFA
30	flyfactorsurvey-jigr1_SANGER_5_FBgn0039350	0.0486548	3.26502	M1		HNRNPL,BTG1,JARID2,AP1G1,KIAA0232,VGLL4,SPEN,ZFP36L1,REL,CNOT8,MYADM,UBE2R2,DDIT4,PXN,TLE3,ORAI2,FOXO3,MTSS1,ANKRD11,RPS10,TLE4,DYRK1A,WIPF2,ZNF395,PLK3,ALDOA,ICAM1,ACTB,HNRNPC,KDM4B,RB1CC1,JUND,STX1A,CDC42SE2,SPHK1,RFX2,EGR1,ZEB2,HMGA1,PTPRJ,NCOR2,FOSL2,SMAD3,HLA-C,TFRC,BCAT1,RAC1,ARHGAP21,PTAFR,DSE,CHD7,METRNL,VEGFA,CSNK1A1,TNFRSF1B,MAP3K8,ARF6,CLIP1,ATP6V0A1,DHRS3,CXXC5,RREB1,SSBP3,NOP10,SKIL,…
31	jaspar-MA0013.1	0.0485432	3.24997	M1		YPEL2,BTG1,FOXO3,JUND,PHIP,ZFP36L1,CITED2,BCL6,HNRNPL,HLA-C,FOSL2,MXI1,TLE3,SLC12A6,METRNL,MAFB,ARRDC3,CXXC5,NCOR2,HNRNPC,PIK3CA,PDK1,AP1G1,S100A10,ZFYVE16,RREB1,KIAA0232,CTDSP1,ST8SIA4,KDM4B,RPRD1B,BIN1,MLLT6,UBASH3B,VGLL4,DDIT4,DSE,JARID2,PPP1CB,IRF1,H2AFY,SSBP4,SSBP3,PXN,GAB2,SPHK1,UBE2R2,KDM5B,HLA-B,NEDD4L,ACTB,HMGA1,PTPRJ,CD63,MTSS1,HBP1,VEGFA,DYRK1A,RAB8B,TLE4,MED13,PTPN1,DHRS3,ARHGAP21,SES…
32	homer-M00627	0.0485105	3.24556	M3	ZNF513	ZFP36L1,HNRNPC,SFMBT2,BTG1,MYADM,PXN,HNRNPL,VGLL4,UBC,UBE2R2,BCL6,JARID2,ACTB,STX1A,RPS10,KIAA0232,ICAM1,ANKRD11,WIPF2,AP1G1,SPHK1,CLIP1,KLF6,DDIT4,PLK3,SSBP3,MTSS1,SRGN,CNOT8,SPEN,KDM2A,ZNF395,RAP2B,PTPRJ,RAC1,DYRK1A,DUSP1,KLF3,ALDOA,KDM4B,FOS,HBP1,CHD7,SPI1,ORAI2,RB1CC1,SMS,PLEKHO2,CDC42SE2,PTAFR,CXXC5,JUND,CPEB4,DUSP6,MARCKS,NFAT5,RREB1,SF3A3,SPAG9,SRSF4,SMAD3,UBAP1,DHRS3,HMGA1,MCL1,HMGXB3,DNA…
33	yetfasco-2138	0.0484207	3.23344	M8		ZNF292,GZF1,RREB1,BHLHE40,KDM2A,UBE2B,ARRDC3,ANKRD12,MXI1,NFAT5,NUP50,GRB2,DUSP6,HMGXB3,ELL2,EMD,FOXO3,ZFP36L1,IMPAD1,BACH1,PPP1R10,CTDSP1,SPHK1,IREB2,ATP6V0D1,RCOR1,TLE3,BZW1,CEBPB,GOLGB1,HNRNPC,KIAA0232,SLU7,PRKAG2,HBP1,KLF3,BCL6,ORAI2,ZYX,SLK,SESTD1
34	flyfactorsurvey-sqz_SANGER_5_FBgn0010768	0.0483935	3.22977	M3	ZNF362,ZNF384	MYADM,ZFP36L1,JUND,HNRNPC,KLF6,KIAA0232,DYRK1A,ACTB,BCL6,MTSS1,BTG1,ZBTB7A,HNRNPL,RPS10,JARID2,SFMBT2,CXXC5,ZNF395,DDIT4,WIPF2,CDC42SE2,PTPRJ,ABCA1,SLC43A2,SSBP4,NFAT5,SPHK1,YPEL2,ANKRD11,PLK3,ORAI2,PXN,NCOR2,SPEN,AP1G1,STX1A,ATP6V0A1,UBE2R2,RAP2B,CLIP1,PTAFR,HLA-C,SEC14L1,DHRS3,CHD7,HBP1,KDM2A,CNBP,DUSP6,CNOT8,ICAM1,LHFPL2,METRNL,PLEKHO2,ARHGAP21,RHOG,UBAP1,SRGN,SF3A3
35	yetfasco-1193	0.0482846	3.21508	M3		ZFP36L1,JUND,SFMBT2,MTSS1,KLF3,KLF6,KDM3A,ACTB,BTG1,KDM2A,DDIT4,ATF5,BACH1,CYTIP,ZBTB7A,DSE,ORAI2,SMAD3,BCL6,AQP9,ARHGAP21,DHRS3,ABHD2,LHFPL2,CXXC5,RAP2B,TLE3,JARID2,SERTAD2,DYRK1A,MXI1,TAB2,GAPDH,SKIL,NEDD4L,METRNL,ZEB2,SESTD1,H2AFY,SLC43A2,CHD7,ARNTL,YPEL2,UBE2R2,ANKRD28,LIMK2
36	yetfasco-1629	0.0482355	3.20847	M9	JUN,BACH2,FOS,FOSB,FOSL1,JUNB,JUND,BATF,FOSL2,SPI1,BACH1,ARNT,NFE2,IRF8,SRF	HMOX1,HMGA1,LMNA,BACH1,EMP3,FNIP1,SYNJ2,NDRG1,FOSB,UPP1,RBPJ,SDC4,VIM,ABHD2,SMS,S100A10,SMAD3,TAGLN2,INSIG1,VAMP5,LGALS3,SERPINB2,ITGA5,KDM6B,UBC,UBAP1,RB1CC1,ZEB2,SSBP3,STX1A,JMJD1C,VAV3,GAB2,HBP1,ZNF655,DUSP1,EREG,SURF4,FOSL2,FAM126B,ZBTB43,CYTIP,RAPGEF1,PTAFR,NFKBIZ,WDR26,FTH1,AP1G1,ZBTB7A,TNIP1,ADNP2,CCDC88A,MAP3K8,PXK,DYRK1A,PTPN1,ARRDC4,WDR1,USP3,SPAG9,FAM162A,BCL10,H2AFY,CHD2,HNRNPC,ST3GAL…
37	transfac_pro-M01257	0.0481756	3.20039	M5	SRF	EGR1,CFL1,IER2,ACTB,KDM3A,DUSP6,FOS,SF3A3,CORO1C,PDLIM7,WDR1,PGK1,FOSB,CBX6,ELL2,EMD,CXXC5,SPHK1,WDR26,ZBTB7A,ATF5,TLR2,PTPRJ,IVNS1ABP,SESTD1,PPP4C,MAPKAPK2,MYADM,ATP11B,PITPNA,NCOR2,ORAI2,S100A10,ALDOA,LGALS3,PRKAG2,UBE2R2,KLF6,C3AR1,CTDSP1
38	transfac_pro-M01298	0.0481239	3.19342	M10	MECP2	EGR1,JUN,KDM6B,IREB2,TLE3,HIF1A,VEGFA,ZEB2,FOSL2,CHD7,ZBTB7A,SPOPL,BCL6,LCOR,SFMBT2,RAP2B,FOSB,FAR1,MAFB,AP1G1,RNF141,TFDP2,KLF3,MARCKSL1,H1F0,HMGA1,PPP1CB,SEC14L1,ANKRD11,ALCAM,MARCKS,NEDD4L,IL6R,MLLT6,HNRNPC,SMAD3,MAPKAPK2,ATF5,SPHK1,NDRG1,TAB2,PLK3,BHLHE40,PTP4A2,FOXO3,MCTP2,SNX9,YPEL2,CNOT8,ARID4A,DYRK1A,CXXC5,HNRNPL,HPCAL1,DUSP1,NAMPT,NCOR2,PROK2,MED23,ACTB,ARNTL,CORO1C,MXI1,DSE,CLIP1,NRIP1,…
39	tiffin-TIFDMEM0000094	0.0480858	3.18828	M4		SPEN,BCL6,HNRNPL,NFAT5,PXN,VGLL4,DYRK1A,KDM2A,AP1G1,MXI1,ACSL4,MED23,ZEB2,KDM4B,UBE3A,ZNF395,SNX9,MAP3K8,ABCA1,H2AFY,EMD,BCL2A1,CLIP1,STK10,RB1CC1,HLA-C,DDIT4,GAB2,ZFAND6,HMGXB3,JARID2,PPP4C,LHFPL2,PTPRJ,HNRNPC,SMAD3,SSBP4,CXXC5,UBC,ICAM1,MYADM,STX1A,CNOT8,CDC42SE2,KLF6,JUND,NCOR2,TAB2,ANKRD11,MTSS1,RAP2B,PTAFR,ABHD2,SERTAD2,ALDOA,NAA50,SPHK1,KIAA0232,ZMYM2,ATP6V0A1,ATP13A3,DHRS3,ARF6,NEDD4L,SFMB…
40	yetfasco-1268	0.0480504	3.1835	M3	FOXP3,FOXA3,TGIF1,TGIF2,TGIF2LX,TGIF2LY,MEF2A,MEF2BNB-MEF2B,MEF2B,MEF2C,MEF2D	SFMBT2,KDM2A,ZEB2,DUSP6,DHRS3,PXN,JUND,ATP6V0A1,ICAM1,DDIT4,ADAP2,NFAT5,RAC1,HNRNPC,CHD7,PTAFR,WIPF2,BCL6,MXI1,CXXC5,SLC2A3,FOS,ANKRD11,SSBP3,ZBTB7A,PHC2,HLA-C,CYTIP,RPS10,LHFPL2,PLK3,ZFAND3,KLF3,TLE3,ZNF395,RAP2B,SMOX,YPEL2
41	flyfactorsurvey-hb_SANGER_2.5_FBgn0001180	0.0478598	3.1578	M1	ZNF513	HNRNPL,ACTB,ZFP36L1,BTG1,TLE3,JUND,SMAD3,METRNL,KDM4B,DYRK1A,SPHK1,PHIP,SFMBT2,JARID2,FOXO3,MTSS1,PLK3,SKIL,DDIT4,CXXC5,KIAA0232,FOSL2,SLC43A2,PTAFR,ZNF395,PANX2,ARHGAP21,BRWD3,DUSP6,AP1G1,CPEB4,MAFB,HMGXB3,ZMYM2,CNOT8,DHRS3,MYADM,YPEL2,ANKRD11,SRSF4,HBP1,SNX9,WIPF2,PXN,RB1CC1,STX1A,VGLL4,KDM5B,KDM2A,VEGFA,ABCA1,HNRNPC,SLC2A3,NFAT5,KLF6,SSBP3,SSBP4,HMGA1,BCL6,USP3,ALDOA,KLF3,UBASH3B,EMP1,REL,RPS1…
42	transfac_pro-M02850	0.0478299	3.15376	M1	ELF3,SRF,ZNF362,ZNF384,TCF7L1	ZFP36L1,FOXO3,BTG1,TLE3,JUND,PHIP,METRNL,CHD7,FOSL2,DYRK1A,MYADM,DUSP6,ZEB2,VGLL4,KIAA0232,ACTB,SPEN,HNRNPC,JARID2,UBE2R2,CCDC88A,SPHK1,CLIP1,KDM4B,UBC,HMGA1,STX1A,PXN,YPEL2,MTSS1,CXXC5,SSBP4,ARHGAP21,SEC14L1,TLE4,NCOR2,ANKRD11,RREB1,RAC1,HNRNPL,CDC42SE2,ZNF395,RPS10,HLA-C,PANX2,MXI1,UBE2H,AP1G1,SSBP3,ORAI2,GRB2,HBP1,MLLT6,ABCA1,CORO1C,TAB2,UBASH3B,FNDC3B,ZFAND6,UBE3A,DUSP1,PLK3,SRGN,CNOT8,PPP4R2…
43	selexconsensus-bab1	0.0477727	3.14605	M1		MLLT6,HMGA1,MTSS1,ARHGAP21,ZBTB7A,PHIP,ZFP36L1,TLE3,FOSB,FOXO3,MYADM,MARCKSL1,RFX2,KIAA0232,TAGLN2,BTG1,PXN,HLA-C,NCOR2,METRNL,MARCKS,UBE2R2,TFRC,AP1G1,RPS10,CHD7,JARID2,ZFAND6,HNRNPL,ICAM1,DUSP6,ALDOA,KDM4B,HNRNPC,ANKRD11,SSBP4,UBC,DYRK1A,WIPF2,SESTD1,CLIP1,CXXC5,DDIT4,PPP4R2,ORAI2,EGR1,GRB2,PLK3,MAP3K8,DOCK5,LIMK2,FAR1,UBE2Z,SPHK1,RB1CC1,PHC2,STX1A,ZNF395,SRGN,MED13,PTPRJ,NUMB,SSBP3,BCL6,HBP1,B…
44	jaspar-MA0107.1	0.0476365	3.12769	M6	RELA,NFKB1,BCL3,REL,NFKB2,OVOL2,EBF1,STAT6	NFKB2,NFKBIZ,NFKBID,CXCL2,PABPN1,ICAM1,CXCL3,RHOG,ATF5,CD86,S100A10,SDC4,RFX2,MAP3K8,CD82,NEDD4L,REL,MYO9B,CHMP4B,YWHAQ,SLC31A2,RALGDS,KDM6B,IL1R1,IRF1,TANK
45	transfac_pro-M02876	0.0475494	3.11593	M9	JDP2,JUN,BACH2,BATF,FOS,FOSL1,FOSL2,JUNB,JUND,SPI1,FOSB,BACH1,ARNT,NFE2,MAFG,NFE2L1,SRF	LMNA,HMGA1,UBC,FOSL2,ITGA5,EMP3,LGALS3,KLF6,ZNF655,SDC4,FOSB,TAGLN2,ZBTB7A,SMAD3,NEDD4L,TMEM127,BHLHE40,BACH1,PIK3R5,SPEN,VAV3,PXK,DYRK1A,ABHD2,ZEB2,PTAFR,ZBTB43,TNFRSF1B,ANKRD28,UPP1,HNRNPC,METRNL,SYNJ2,BCAT1,S100A10,USP3,DGKA,CCDC82,LIMK2,ALCAM,YWHAQ,PHC2,INSIG1,PHACTR1,GAB2,ADNP2,CCDC88A,WDR26,IFNGR2,FNIP1,RAPGEF1,PTTG1IP,IRF1,AGFG1,LPCAT1,ZNF395,CYLD
46	swissregulon-FOS_FOS_B-L1__JUN_B-D_.p2	0.0474895	3.10786	M9	JUND,FOS,FOSL1,FOSB,JUNB,FOSL2,BATF,JUN	EMP3,LMNA,HMOX1,SMS,HMGA1,KDM6B,SDC4,EREG,AP1G1,VIM,BHLHE40,RBPJ,ITGA5,S100A10,UBC,MYO9B,ABHD2,TNFRSF1A,LGALS3,NDRG1,SSBP3,DUSP1,TAGLN2,CHMP4B,PROK2,ZNF655
47	transfac_pro-M01701	0.0474786	3.10639	M8		KIAA0232,CHD7,CTDSP1,ZEB2,FOSB,MLLT6,EGR1,VEGFA,FOXO3,ANPEP,BRAF,ZNF292,BHLHE40,RFX2,BTG1,PHIP,MXI1,FOSL2,SMS,ZFP36L1,GZF1,BCL6,EMD,KLF3,HBP1,LCOR,RNF145,SMOX,NDRG1,NAMPT,CNOT2,SLC12A6,JARID2,ZBTB7A,ZCCHC2,MCL1,RYBP,DYRK1A,GLUL,YPEL2,LDHA,TLE4,CCDC88A,PGAM1,DDIT4,CHST2,BZW1,TLE3,SPHK1,NCOR2,CHD1,DUSP6,ANKRD11,RELT,CYLD,SNX9,JUND,ARHGAP21,KDM6B,MAP3K8,PHC2,CXXC5,VIM,JUN,SRC,NAA50,ELL2,CALM3,FNIP1,…
48	homer-M00369	0.0474024	3.09611	M4		JUND,CNOT8,BTG1,ALDOA,HNRNPL,MAFB,MYADM,FOSB,ZFP36L1,KDM6B,TFRC,KDM4B,ANKRD11,SFMBT2,UBE3A,RB1CC1,DYRK1A,ZEB2,HLA-C,MED13,USP3,ZMYM2,H2AFY,KDM2A,SESTD1,UBASH3B,FOXO3,SPHK1,BNIP3L
49	tfdimers-MD00471	0.0471982	3.06856	M11	BPTF,ETS1,EP300,VDR,FLI1,CBFB,GLI3,ELF1,RUNX2,ELF2,ELK1,ERF,ETV7,ERG,ELK4,ETS2	VGLL4,IRF2BP2,CHD2,TPP2,DHRS3,SRC,RAPGEF1,HECA,BID,MTSS1,PPP1R10,SFMBT2,CD82,RALGDS,PXN,ZMYM2,PHACTR1,TNFRSF1B,SAMSN1,MXI1,JMJD1C,DAZAP2,MCTP2,MAPKAPK2,CNOT8,PTPN7,PTPRJ,ST3GAL1,ABCA1,ADAM8
50	transfac_public-M00395	0.0471764	3.06563	M10	HOXA3	EGR1,CHD7,ACTB,FOSB,ZBTB7A,IREB2,DUSP6,ZEB2,MLLT6,FOSL2,ARHGAP21,EMD,MXI1,DYRK1A,ZMYM2,MARCKSL1,ARNTL,YPEL2,LCOR,USP3,HMGA1,YWHAQ,KDM6B,PTPRJ,KLF6,ZFAND6,TLE3,FAR1,SERTAD2,BCL6,IER2,NFKBIZ,FOXO3,FOS,SLK,CFL1,SIRPA,SSBP4,SURF4,BTG1,ARRDC4,PPP1R14B,MCTP2,H2AFY,JUND,ANKRD11,TAB2,CYLD,HLA-C,KLF3,UBASH3B,IRF1
51	homer-M01747	0.0468851	3.02633	M9		HMOX1,EMP3,TAGLN2,RBPJ,LMNA,BACH1,SYNJ2,SDC4,FOSB,SMAD3,LGALS3,EREG,HMGA1,ALDOA,CD63,UPP1,NDRG1,VIM,SPHK1,PTAFR,PTPN1,AP1G1,ITGA5,WDR26,CHD2,HLA-C,EMD,JMJD1C,DYRK1A,ABHD2,RB1CC1,NEDD4L,ZBTB43,PROK2,ARHGEF7,G0S2,SMS,UBC,GAB2,ZEB2,MTCH1,ADAM17,BIN1,KDM6B,RAB8B,PPBP,SMOX,SURF4,TAB2,LHFPL2,S100A10,PPP1R14B,FTH1,IER2,BNIP3L,DENND3,SRGN,BCAT1,SPAG9,CXXC5,ZBTB7A,NFKBIZ,ARRDC4,KDM3A,GAPDH,CHMP4B,GZF1,RAP…
52	flyfactorsurvey-jim_F1-9_SOLEXA_2.5_FBgn0027339	0.046866	3.02376	M1	ZNF362,ZNF384	ZFP36L1,VGLL4,HNRNPL,JUND,DYRK1A,HNRNPC,MXI1,PLK3,DDIT4,ACTB,MYADM,ABCA1,RPS10,WIPF2,MTSS1,STX1A,BCL6,SFMBT2,CLIP1,JARID2,AP1G1,TLE3,SLC43A2,DHRS3,PTAFR,ZNF395,SPHK1,ZBTB7A,ANKRD11,UBE2R2,RAP2B,BTG1,CXXC5,SSBP3,KDM2A
53	yetfasco-1484	0.0468633	3.0234	M9	SRF,JUN,BACH2,FOSL1,JUNB,FOS,FOSL2,BATF,JUND,SPI1,BACH1,NFE2	EMP3,HMGA1,HMOX1,RB1CC1,UBASH3B,SMS,EREG,HBP1,JMJD1C,KDM6B,SYNJ2,DYRK1A,FOSL2,FOSB,H2AFY,TYMP,MLLT6,LGALS3,LMNA,ABHD2,ITGA5,ZBTB7A,ZEB2,EMP1,BACH1,SESTD1,PTAFR,STX1A,UPP1
54	flyfactorsurvey-rn_SOLEXA_5_FBgn0259172	0.0467789	3.01201	M1	ZNF362,ZNF384,PAX4,TCF3,POU5F1,BPTF,PGR,ZNF513,JAZF1,SRF,TBPL2,TBPL1,MEF2D,MEF2B,MEF2BNB-MEF2B,SNAPC4,MYBL2,MYBL1,MYB,ELF3	ZFP36L1,JUND,BTG1,ACTB,SFMBT2,BCL6,TLE3,ARHGAP21,CXXC5,METRNL,JARID2,ADAM17,KDM2A,CPEB4,PLK3,PXN,SLC43A2,FOXO3,KDM4B,ABCA1,LIMK2,SPHK1,ZNF395,ORAI2,KLF3,DHRS3,DYRK1A,SNX9,WIPF2,LHFPL2,ZEB2,CLIP1,ACSL4,STX1A,VGLL4,HBP1,ENO1,KDM5B,H2AFY,MTSS1
55	yetfasco-1226	0.0467435	3.00724	M3	E2F1,TCF3,PGR,NANOG,NR3C1,FOXP3,FOXA3,FOXO4,TGIF2LY,TGIF2,TGIF2LX,TGIF1,ZNF683,PRDM1,PRDM2,MEF2A,MEF2B,MEF2BNB-MEF2B,MEF2C,MEF2D,MYBL2,MYBL1,MYB,SNAPC4	KDM2A,SFMBT2,PXN,DUSP6,RAP2B,BTG1,PTAFR,DHRS3,HNRNPC,ADAP2,ANKRD11,WIPF2,FOS,RAC1,HLA-C,CXXC5,BCL6,SLC2A3,MYADM,ICAM1,SSBP3,CHD7,MXI1,SLK,ABHD2,ZNF395,CHD2,CHMP4B,CNOT8,SPHK1,NFAT5,KLF3,DDIT4,LHFPL2,PLK3,ZFAND3,TLE3
56	homer-M00225	0.0467272	3.00504	M1	TBP	TLE3,MYADM,FOSB,HMGA1,ZFP36L1,ZBTB7A,CLIP1,AP1G1,ANKRD11,MTSS1,FOXO3,BTG1,NCOR2,ARHGAP21,SPEN,KDM4B,PLK3,DYRK1A,HNRNPL,PTPRJ,TFRC,SPHK1,ICAM1,RPS10,MLLT6,UBE2R2,PXN,ORAI2,STX1A,PHIP,ZEB2,ALDOA,JARID2,DDIT4,RB1CC1,METRNL,CNOT8,ZNF395,EGR1
# Rank	Track id	AUC	NES	ClusterCode	Transcription factor	Target genes
1	wgEncodeSydhTfbsImr90Chd1nb10060411IggrabPk.narrowPeak.gz	0.0676948	3.70642	T1	CHD1	MYO9B,PPP1R10,NFKBIZ,FOSB,MCL1,PHLDA1,MYADM,SLC2A3,TUBB6,BHLHE40,ZBTB7A,PRKAG2,LMNA,CEBPB,JUND,PPP1R15A,SMAD3,ELL2,SOD2,VEGFA,ELL,GAPDH,IER2,POLR2L,BTG1,KLF6,EMP1,SDC4,VIM,DUSP1,CSNK1A1,HIF1A,JUN,MKLN1,MT2A,SAT1,AP1G1,TAGLN2,GABARAPL1,HNRNPC,CCNL1,FOS,CHD2,AGFG1,JARID2,REL,MAPKAPK2,KDM6B,BCL6,DAZAP2,NDRG1,ARPC5L,BNIP3L,SKIL,KLF3,FOSL2,CD63,CALM3,USP3,CCDC88A,SURF4,RAC1,ST3GAL1,FTL,LDHA,NXF1,ATF4,…
2	wgEncodeHaibTfbsU87Pol24h8V0416101PkRep1.broadPeak.gz	0.0655683	3.5159	T2	POLR2A	TUBB6,PGAM1,SNAPC1,NDRG1,ZFP36L1,BHLHE40,IER2,POLR2L,IRF2BP2,EGR1,KLF6,LDHA,EREG,PPP1R10,FOSL2,CCNL1,DUSP6,TPI1,PHLDA1,PPP1R14B,ADM,PFKFB4,SDC4,PFKFB3,CXXC5,ALDOA,ATF4,TMEM158,SLC16A3,ZNF385A,CEBPB,CD44,ITGA5,VEGFA,MT2A,PDLIM7,TAGLN2,FTL,VIM,PHC2,DUSP1,MCL1,DDIT4,STX1A,CD63,PPP4C,S100A10,ACTB,JUN,UBC,FTH1,CFL1,ENO1,SH3BGRL3,GAPDH,PGK1,WDR1,ZYX,ARRDC3,PCIF1,BZW1,H1FX,PPP1R15A,CTDSP1,DDX3X,CITED2,S…
3	wgEncodeHaibTfbsU87Pol24h8V0416101PkRep2V2.broadPeak.gz	0.065002	3.46516	T2	POLR2A	S100A11,DUSP6,CD63,STX1A,STK40,IRF1,SNAPC1,JUND,B2M,NDRG1,ZFP36L1,BHLHE40,NUMB,ODF3B,TYMP,IER2,POLR2L,IRF2BP2,KLF6,LDHA,EREG,PPP1R10,RAP2B,FOSL2,CCNL1,FAM162A,LMNA,TPI1,PHLDA1,PGAM1,PPP1R14B,ADM,PFKFB4,SDC4,PFKFB3,CXXC5,ALDOA,ATF4,TMEM158,TCIRG1,CEBPB,CD44,ACADVL,MKLN1,VEGFA,CXCL2,CHD2,FAM20C,MT2A,FTL,ASPH,VIM,PHC2,DUSP1,MCL1,DDIT4,CTDSP1,HIF1A,PPP4C,S100A10,ACTB,JUN,UBC,FTH1,CFL1,ENO1,P4HA1,SH3B…
4	wgEncodeHaibTfbsU87Pol24h8V0416101PkRep2.broadPeak.gz	0.0621132	3.20633	T2	POLR2A	TCIRG1,NXF1,CD63,SNAPC1,B2M,NDRG1,ZFP36L1,BHLHE40,NUMB,ODF3B,TYMP,IER2,POLR2L,IRF2BP2,KLF6,LDHA,EREG,PPP1R10,RAP2B,FOSL2,CCNL1,DUSP6,FAM162A,LMNA,TPI1,PHLDA1,PGAM1,ADM,PFKFB4,SDC4,PFKFB3,CXXC5,ALDOA,ATF4,TMEM158,SLC16A3,CEBPB,CD44,ACADVL,MKLN1,VEGFA,CHD2,MT2A,FTL,ASPH,VIM,PHC2,DUSP1,MCL1,DDIT4,STX1A,CTDSP1,HIF1A,PPP4C,S100A10,ACTB,JUN,UBC,FTH1,CFL1,ENO1,P4HA1,SH3BGRL3,CNOT8,GAPDH,PGK1,WDR1,ARRDC3…
